# Supplementary material for: Genome-Wide Association Studies Reveal Neurological Genes for Dog Herding, Predation, Temperament, and Trainability Traits
Source: Front Vet Sci. 2021 Jul 21;8:693290. doi: 10.3389/fvets.2021.693290 (PMC8335642; doi:10.3389/fvets.2021.693290)
Supplement: Supplementary file 4 [file Table_1.XLSX]

## Sheet: Phenotyoes
Breed	Individual_Name_ID	Gender	Herding	Predation	Trainability	Temperament
Rottweiler	168979_S18	male	2	1	NA	1
Rottweiler	171515_S19	male	2	1	NA	1
Golden Retriever	172384_S14	female	1	NA	2	2
Golden Retriever	173006_S10	female	1	NA	2	2
Australian Cattle Dog	AC023	male	2	1	1	1
Alaskan Malamute	AM007	male	1	NA	1	2
Australian Terrier	AR001	male	1	NA	NA	2
Afghan Hound	AfghanHound01	male	1	2	1	1
Afghan Hound	AfghanHound04	male	1	2	1	1
Airedale Terrier	AiredaleTerrier01	male	1	NA	2	2
Airedale Terrier	AiredaleTerrier02	female	1	NA	2	2
Airedale Terrier	AiredaleTerrier05	male	1	NA	2	2
Alaskan Husky	AlaskanHusky01	male	1	NA	1	2
Alaskan Husky	AlaskanHusky02	male	1	NA	1	2
Alaskan Malamute	AlaskanMalamute01	female	1	NA	1	2
Alaskan Malamute	AlaskanMalamute02	female	1	NA	1	2
American Hairless Terrier	AmericanHairlessTerrier01	female	1	NA	2	NA
Australian Cattle Dog	AustralianCattleDog01	female	2	1	1	1
Australian Cattle Dog	AustralianCattleDog03	female	2	1	1	1
Miniature Poodle	BAN00024	male	1	NA	2	NA
Yorkshire Terrier	BAN00041	male	1	NA	1	2
Border Collie	BC0480	female	2	1	2	1
Bavarian Hound (Bayerischer Gebirgsschweisshund)	BG064	male	1	NA	NA	1
Miniature Bull Terrier	BT007	male	1	NA	1	NA
Bull Terrier	BT1021	female	1	NA	1	2
Bullmastiff	BU002	male	1	NA	NA	NA
Basenji	Basenji02	female	1	2	1	1
Basenji	Basenji03	female	1	2	1	1
Beagle	Beagle01	male	1	2	NA	2
Beagle	Beagle02	female	1	2	NA	2
Beagle	Beagle04	female	1	2	NA	2
Bearded Collie	BeardedCollie01	female	2	1	1	2
Bearded Collie	BeardedCollie02	male	2	1	1	2
Bearded Collie	BeardedCollie03	male	2	1	1	2
Bearded Collie	BeardedCollie04	female	2	1	1	2
Belgian Sheepdog	BelgianSheepdog01	female	2	1	2	1
Belgian Sheepdog	BelgianSheepdog03	female	2	1	2	1
Belgian Sheepdog	BelgianSheepdog05	male	2	1	2	1
Belgian Sheepdog	BelgianSheepdog06	male	2	1	2	1
Belgian Tervuren	BelgianTervuren01	female	2	1	2	1
Belgian Tervuren	BelgianTervuren06	male	2	1	2	1
Belgian Tervuren	BelgianTervuren08	male	2	1	2	1
Belgian Tervuren	BelgianTervuren11	female	2	1	2	1
Berger Blanc Suisse	BergerBlancSuisse01	male	2	1	NA	NA
Berger Picard	BergerPicard01	female	2	1	2	NA
Berger Picard	BergerPicard02	female	2	1	2	NA
Berger Picard	BergerPicard03	female	2	1	2	NA
Alpine Dachsbracke	Bern_AlpineDachsbracke	male	1	2	NA	NA
Bernese Mountain Dog	BerneseMountainDog01	female	2	1	2	1
Bernese Mountain Dog	BerneseMountainDog02	female	2	1	2	1
Bernese Mountain Dog	BerneseMountainDog11	male	2	1	2	1
Black Russian Terrier	BlackRussianTerrier01	female	1	NA	2	1
Bloodhound	Bloodhound01	female	1	2	1	NA
Border Collie	BorderCollie03	male	2	1	2	1
Border Collie	BorderCollie08	female	2	1	2	1
Border Terrier	BorderTerrier01	female	1	NA	2	2
Border Terrier	BorderTerrier02	female	1	NA	2	2
Border Terrier	BorderTerrier03	male	1	NA	2	2
Borzoi	Borzoi01	female	1	2	1	NA
Boston Terrier	BostonTerrier01	female	1	NA	2	2
Bouvier des Flandres	BouvierDesFlandres01	female	2	1	NA	NA
Bouvier des Flandres	BouvierDesFlandres02	male	2	1	NA	NA
Boxer	Boxer01	female	1	NA	2	2
Brittany	BrittanySpaniel01	male	1	NA	2	2
Bull Terrier	BullTerrier01	female	1	NA	1	2
Bull Terrier	BullTerrier03	male	1	NA	1	2
Bull Terrier	BullTerrier05	male	1	NA	1	2
Bulldog	Bulldog01	female	1	NA	NA	2
Cairn Terrier	CE073	female	1	NA	NA	2
English Setter	CFA.105990	female	1	NA	2	2
Field Spaniel	CFA.107833	male	1	NA	NA	1
Standard Schnauzer	CFA.107834	male	1	NA	1	2
Dachshund	CFA.107835	male	1	2	NA	NA
Bouvier des Flandres	CFA.107836	male	2	1	NA	NA
Great Dane	CFA.107837	male	1	NA	NA	NA
Border Terrier	CFA.107838	male	1	NA	2	2
Shiba Inu	CFA.107839	female	1	NA	1	1
Greater Swiss Mountain Dog	CFA.107841	male	1	NA	NA	NA
Standard Poodle	CFA.107842	female	1	NA	2	2
Dachshund	CFA.109668	male	1	2	NA	NA
Spinone Italiano	CFA.109669	female	1	NA	NA	NA
Berger Picard	CFA.109670	male	2	1	2	NA
Chesapeake Bay Retriever	CFA.109671	male	1	NA	NA	1
Gordon Setter	CFA.109672	female	1	NA	1	1
Beagle	CFA.117995	male	1	2	NA	2
English Setter	CFA.117996	male	1	NA	2	2
Great Dane	CFA.117997	female	1	NA	NA	NA
Irish Terrier	CFA.117998	male	1	NA	NA	NA
Standard Schnauzer	CFA.118001	male	1	NA	1	2
Standard Schnauzer	CFA.118002	female	1	NA	1	2
Basenji	CFA.118003	male	1	2	1	1
Cavalier King Charles Spaniel	CK006	female	1	NA	2	2
Cavalier King Charles Spaniel	CK023	female	1	NA	2	2
English Cocker Spaniel	CP003	male	1	NA	2	2
Curly-Coated Retriever	CR039	female	1	NA	1	1
Chow Chow	CW011	female	1	NA	1	1
Cane Corso	CaneCorso01	female	1	NA	NA	NA
Caucasian Ovcharka	CaucasianOvcharka01	female	1	NA	1	1
Chihuahua	Chihuahua01	female	1	NA	1	NA
Chihuahua	Chihuahua03	male	1	NA	1	NA
Chihuahua	Chihuahua05	male	1	NA	1	NA
Chinese Crested	ChineseCrested01	male	1	NA	NA	2
Chinese Crested	ChineseCrested05	male	1	NA	NA	2
Chinook	Chinook01	female	1	NA	2	2
Chow Chow	ChowChow02	female	1	NA	1	1
Clumber Spaniel	ClumberSpaniel01	male	1	NA	NA	1
Cocker Spaniel (American)	CockerSpanielAmerican01	female	1	NA	2	2
Cocker Spaniel (American)	CockerSpanielAmerican03	male	1	NA	2	2
Cocker Spaniel (American)	CockerSpanielAmerican04	female	1	NA	2	2
Cocker Spaniel (American)	CockerSpanielAmerican06	male	1	NA	2	2
English Cocker Spaniel	CockerSpanielEnglish01	male	1	NA	2	2
English Cocker Spaniel	CockerSpanielEnglish03	female	1	NA	2	2
English Cocker Spaniel	CockerSpanielEnglish05	female	1	NA	2	2
Black and Tan Coonhound	Coonhound01	female	1	2	1	2
Dalmatian	DAL162K1	male	1	NA	NA	NA
Great Dane	DD116	male	1	NA	NA	NA
Dachshund	DH126	female	1	2	NA	NA
Doberman Pinscher	DO242	female	1	NA	2	NA
German Shepherd Dog	DS043	female	2	1	2	NA
German Shepherd Dog	DS051	female	2	1	2	NA
German Shepherd Dog	DS053	male	2	1	2	NA
Dalmatian	Dalmatian01	female	1	NA	NA	NA
Doberman Pinscher	Doberman01	female	1	NA	2	NA
Doberman Pinscher	Doberman02	male	1	NA	2	NA
Mastiff (English)	EnglishMastiff01	female	1	NA	NA	NA
Mastiff (English)	EnglishMastiff02	male	1	NA	NA	NA
Pointer (English)	EnglishPointer01	male	1	NA	NA	NA
Pointer (English)	EnglishPointer02	female	1	NA	NA	NA
English Setter	EnglishSetter01	male	1	NA	2	2
English Springer Spaniel	EnglishSpringerSpaniel01	male	1	NA	2	2
English Springer Spaniel	EnglishSpringerSpaniel03	male	1	NA	2	2
Entlebucher Sennenhund	EntlebucherSennenhund06	male	2	1	1	1
Entlebucher Sennenhund	EntlebucherSennenhund08	male	2	1	1	1
Eurasier	Eurasier01	female	1	NA	NA	1
Eurasier	Eurasier02	male	1	NA	NA	1
French Bulldog	FB065	male	1	NA	NA	NA
Finnish Lapphund	FinnishLapphund01	male	2	1	2	1
Flat-Coated Retriever	FlatcoatedRetriever01	female	1	NA	2	2
Flat-Coated Retriever	FlatcoatedRetriever02	female	1	NA	2	2
Fonni's Dog	FonniDog01	female	2	1	NA	NA
French Bulldog	FrenchBulldog01	male	1	NA	NA	NA
Grossspitz	GS104	female	1	NA	2	1
German Shepherd Dog	GermanShepherd12	male	2	1	2	NA
German Wirehaired Pointer	GermanWirehairedPointer01	female	1	NA	2	1
Golden Retriever	GoldenRetriever04	male	1	NA	2	2
Golden Retriever	GoldenRetriever11	male	1	NA	2	2
Gordon Setter	GordonSetter01	female	1	NA	1	1
Great Dane	GreatDane01	female	1	NA	NA	NA
Great Pyrenees	GreatPyrenees01	male	1	NA	1	1
Greater Swiss Mountain Dog	GreaterSwissMountainDog01	male	1	NA	NA	NA
Greenland Dog	GreenlandDog01	female	1	NA	NA	NA
Greyhound	Greyhound03	male	1	2	1	2
Greyhound	Greyhound06	male	1	2	1	2
Greyhound	Greyhound07	female	1	2	1	2
Greyhound	Greyhound08	female	1	2	1	2
Hovawart	HW1706	female	1	NA	1	1
Heideterrier	Heideterrier01	female	1	2	NA	NA
Border Collie	Helsinki_BC1028	male	2	1	2	1
Irish Setter	IrishSetter01	female	1	NA	NA	2
Irish Terrier	IrishTerrier01	male	1	NA	NA	NA
Irish Water Spaniel	IrishWaterSpaniel01	female	1	NA	2	1
Irish Water Spaniel	IrishWaterSpaniel02	male	1	NA	2	1
Irish Water Spaniel	IrishWaterSpaniel03	female	1	NA	2	1
Irish Wolfhound	IrishWolfhound01	female	1	2	1	NA
Italian Greyhound	ItalianGreyhound01	male	1	NA	1	1
Italian Greyhound	ItalianGreyhound02	female	1	NA	1	1
German Hunting Terrier	JT007	male	1	NA	NA	NA
Jack Russell Terrier	JackRussellTerrier02	male	1	NA	NA	NA
Jack Russell Terrier	JackRussellTerrier03	female	1	NA	NA	NA
Jack Russell Terrier	JackRussellTerrier04	female	1	NA	NA	NA
Jack Russell Terrier	JackRussellTerrier05	male	1	NA	NA	NA
Jamthund	Jamthund01	male	1	2	NA	NA
Jindo	Jindo01	male	1	NA	1	1
Keeshond	Keeshond01	female	1	NA	2	2
Kerry Blue Terrier	KerryBlueTerrier02	female	1	NA	1	NA
Komondor	Komondor01	male	1	NA	1	1
Kromfohrländer	Kromfohrlander01	male	1	NA	NA	1
Lagotto Romagnolo	LR1030	male	1	NA	2	NA
Labrador Retriever	LabradorRetriever01	male	1	NA	2	2
Labrador Retriever	LabradorRetriever04	female	1	NA	2	2
Labrador Retriever	LabradorRetriever06	male	1	NA	2	2
Labrador Retriever	LabradorRetriever07	female	1	NA	2	2
Lagotto Romagnolo	LagottoRomagnolo02	male	1	NA	2	NA
Lagotto Romagnolo	LagottoRomagnolo03	female	1	NA	2	NA
Landseer	Landseer01	male	1	NA	NA	NA
Lapponian Herder	LapponianHerder01	male	2	1	2	1
Leonberger	Leonberger01	female	1	NA	2	2
Lowchen	Lowchen01	male	1	NA	NA	2
Belgian Malinois	MA0163	female	2	1	2	1
Belgian Malinois	MA142	male	2	1	2	1
Miniature Schnauzer	MS04593	female	1	NA	2	NA
Xoloitzcuintli	MexicanHairless01	male	1	NA	NA	NA
Miniature Poodle	MiniaturePoodle01	female	1	NA	2	NA
New Guinea Singing Dog	NGSD2	male	1	NA	NA	NA
Chinese Shar-Pei	NGSDOG024	male	1	NA	1	1
Chinese Shar-Pei	NGSDOG025	male	1	NA	1	1
Norwich Terrier	NW062	female	1	NA	NA	2
Norwich Terrier	NW152	female	1	NA	NA	2
Norwich Terrier	NW255	male	1	NA	NA	2
New Guinea Singing Dog	NewGuineaSingingDog01	male	1	NA	NA	NA
Norwegian Elkhound	NorwegianElkhound01	male	1	2	NA	2
Norwegian Elkhound	NorwegianElkhound02	female	1	2	NA	2
Norwegian Lundehund	NorwegianLundehund01	male	1	NA	NA	1
Norwegian Lundehund	NorwegianLundehund02	female	1	NA	NA	1
Norwegian Lundehund	NorwegianLundehund03	female	1	NA	NA	1
Nova Scotia Duck Tolling Retriever	NovaScotiaDuckTollingRetriever01	male	1	NA	2	2
Yorkshire Terrier	PER00075	female	1	NA	1	2
Yorkshire Terrier	PER00204	female	1	NA	1	2
Shih Tzu	PER00751	male	1	NA	NA	2
Pekingese	Pekingese01	female	1	NA	1	1
Pembroke Welsh Corgi	PembrokeWelshCorgi01	male	2	1	NA	2
Pembroke Welsh Corgi	PembrokeWelshCorgi02	female	2	1	NA	2
Pembroke Welsh Corgi	PembrokeWelshCorgi03	female	2	1	NA	2
Peruvian Inca Orchid	PeruvianHairless01	male	1	NA	NA	1
Petit Basset Griffon Vendeen	PetitBassetGriffonVendeen01	male	1	2	1	2
Pomeranian	Pomeranian01	male	1	NA	NA	NA
Portuguese Podengo	PortuguesePodengo01	male	1	NA	NA	1
Portuguese Water Dog	PortugueseWaterDog01	female	1	NA	2	NA
Portuguese Water Dog	PortugueseWaterDog02	female	1	NA	2	NA
Portuguese Water Dog	PortugueseWaterDog05	male	1	NA	2	NA
Portuguese Water Dog	PortugueseWaterDog09	male	1	NA	2	NA
Pug	Pug05	male	1	NA	NA	2
Rhodesian Ridgeback	RR098	female	1	2	1	NA
Rhodesian Ridgeback	RhodesianRidgeback04	female	1	2	1	NA
Rottweiler	Rottweiler01	female	2	1	NA	1
Rottweiler	Rottweiler04	female	2	1	NA	1
Shetland Sheepdog	SS004	female	2	1	2	1
Siberian Husky	SY046	male	1	NA	1	2
Saint Bernard	SaintBernard01	female	1	NA	NA	2
Saint Bernard	SaintBernard02	male	1	NA	NA	2
Saluki	Saluki01	female	1	2	1	1
Saluki	Saluki02	male	1	2	1	1
Saluki	Saluki03	male	1	2	1	1
Samoyed	Samoyed01	female	2	1	1	2
Samoyed	Samoyed02	female	2	1	1	2
Scottish Deerhound	ScottishDeerhound01	male	1	2	1	NA
Scottish Terrier	ScottishTerrier01	female	1	NA	1	NA
Scottish Terrier	ScottishTerrier02	male	1	NA	1	NA
Scottish Terrier	ScottishTerrier03	female	1	NA	1	NA
Shetland Sheepdog	ShetlandSheepdog01	female	2	1	2	1
Shetland Sheepdog	ShetlandSheepdog02	male	2	1	2	1
Shiba Inu	ShibaInu01	male	1	NA	1	1
Siberian Husky	SiberianHusky01	female	1	NA	1	2
Siberian Husky	SiberianHusky02	male	1	NA	1	2
Sloughi	Sloughi01	female	1	2	1	1
Sloughi	Sloughi02	male	1	2	1	1
Sloughi	Sloughi04	male	1	2	1	1
Soft Coated Wheaten Terrier	SoftCoatedWheatenTerrier01	female	1	NA	1	NA
Soft Coated Wheaten Terrier	SoftCoatedWheatenTerrier02	male	1	NA	1	NA
Soft Coated Wheaten Terrier	SoftCoatedWheatenTerrier03	female	1	NA	1	NA
Spanish Water Dog	SpanishWaterDog01	male	2	1	2	1
Standard Poodle	StandardPoodle01	female	1	NA	2	2
Standard Poodle	StandardPoodle02	male	1	NA	2	2
Standard Poodle	StandardPoodle03	male	1	NA	2	2
Swedish Lapphund	SwedishLapphund01	female	2	1	1	NA
Airedale Terrier	TA001	male	1	NA	2	2
Tibetan Terrier	TibetanTerrier01	male	1	NA	1	1
Tibetan Terrier	TibetanTerrier02	male	1	NA	1	1
Toy Poodle	ToyPoodle01	female	1	NA	2	2
Vizsla	Vizsla01	female	1	NA	2	2
Weimaraner	WE006	female	1	NA	2	2
West Highland White Terrier	WW362	male	1	NA	NA	2
West Highland White Terrier	WestHighlandWhiteTerr02	female	1	NA	NA	2
West Highland White Terrier	WestHighlandWhiteTerr03	male	1	NA	NA	2
West Highland White Terrier	WestHighlandWhiteTerr06	female	1	NA	NA	2
Whippet	Whippet01	male	1	2	1	1
Xoloitzcuintli	Xoloitzcuintli01	male	1	NA	NA	NA
Yorkshire Terrier	YorkshireTerrier02	male	1	NA	1	2
