# Supplementary material for: Genome-Wide Association Studies Reveal Neurological Genes for Dog Herding, Predation, Temperament, and Trainability Traits
Source: Front Vet Sci. 2021 Jul 21;8:693290. doi: 10.3389/fvets.2021.693290 (PMC8335642; doi:10.3389/fvets.2021.693290)
Supplement: Supplementary file 5 [file Table_2.XLSX]

## Sheet: LD_analysis_herding_GWAS_sites
Chromosome	BP_A	SNP_A	CHR_B	BP_B	SNP_B	R2	GENE
6	40747205	chr6:40747205	6	39977184	chr6:39977184	0.805667	PIGQ(0bp)
6	40747205	chr6:40747205	6	40747205	chr6:40747205	1	LOC611691
6	40747205	chr6:40747205	6	41114381	chr6:41114381	1	INTER
6	41114381	chr6:41114381	6	39977184	chr6:39977184	0.805667	PIGQ(0bp)
6	41114381	chr6:41114381	6	40747205	chr6:40747205	1	LOC611691
6	41114381	chr6:41114381	6	41114381	chr6:41114381	1	INTER
7	67137186	chr7:67137186	7	67137186	chr7:67137186	1	INTER
7	67137186	chr7:67137186	7	67155662	chr7:67155662	0.907156	INTER
7	67137186	chr7:67137186	7	67163810	chr7:67163810	0.86639	INTER
7	67155662	chr7:67155662	7	67137186	chr7:67137186	0.907156	INTER
7	67155662	chr7:67155662	7	67155662	chr7:67155662	1	INTER
7	67155662	chr7:67155662	7	67163810	chr7:67163810	0.951152	INTER
7	67163810	chr7:67163810	7	67137186	chr7:67137186	0.86639	INTER
7	67163810	chr7:67163810	7	67155662	chr7:67155662	0.951152	INTER
7	67163810	chr7:67163810	7	67160988	chr7:67160988	0.942291	INTER
7	67163810	chr7:67163810	7	67163810	chr7:67163810	1	INTER
7	67163810	chr7:67163810	7	67164409	chr7:67164409	0.951152	INTER
7	67163810	chr7:67163810	7	67165622	chr7:67165622	1	INTER
7	67163810	chr7:67163810	7	67168098	chr7:67168098	1	INTER
7	67163810	chr7:67163810	7	67171594	chr7:67171594	0.943254	INTER
7	67163810	chr7:67163810	7	67176931	chr7:67176931	0.93913	INTER
7	67163810	chr7:67163810	7	67176939	chr7:67176939	0.93913	INTER
9	40067785	chr9:40067785	9	40067785	chr9:40067785	1	ASIC2
9	40067785	chr9:40067785	9	40068138	chr9:40068138	1	ASIC2
9	40068138	chr9:40068138	9	40067785	chr9:40067785	1	ASIC2
9	40068138	chr9:40068138	9	40068138	chr9:40068138	1	ASIC2
10	8016660	chr10:8016660	10	8005346	chr10:8005346	0.914852	MSRB3
10	8016660	chr10:8016660	10	8005429	chr10:8005429	0.911228	MSRB3
10	8016660	chr10:8016660	10	8005538	chr10:8005538	0.887903	MSRB3
10	8016660	chr10:8016660	10	8005827	chr10:8005827	0.914852	MSRB3
10	8016660	chr10:8016660	10	8006145	chr10:8006145	0.914852	MSRB3
10	8016660	chr10:8016660	10	8006233	chr10:8006233	0.892635	MSRB3
10	8016660	chr10:8016660	10	8006525	chr10:8006525	0.889153	MSRB3
10	8016660	chr10:8016660	10	8007143	chr10:8007143	0.892635	MSRB3
10	8016660	chr10:8016660	10	8007189	chr10:8007189	0.914852	MSRB3
10	8016660	chr10:8016660	10	8007822	chr10:8007822	0.892635	MSRB3
10	8016660	chr10:8016660	10	8007826	chr10:8007826	0.892635	MSRB3
10	8016660	chr10:8016660	10	8008445	chr10:8008445	0.870199	MSRB3
10	8016660	chr10:8016660	10	8008848	chr10:8008848	0.914852	MSRB3
10	8016660	chr10:8016660	10	8009060	chr10:8009060	0.914852	MSRB3
10	8016660	chr10:8016660	10	8010245	chr10:8010245	0.88905	MSRB3
10	8016660	chr10:8016660	10	8010247	chr10:8010247	0.88905	MSRB3
10	8016660	chr10:8016660	10	8010301	chr10:8010301	0.914852	MSRB3
10	8016660	chr10:8016660	10	8010835	chr10:8010835	0.892635	MSRB3
10	8016660	chr10:8016660	10	8011366	chr10:8011366	0.914852	MSRB3
10	8016660	chr10:8016660	10	8012727	chr10:8012727	0.914852	MSRB3
10	8016660	chr10:8016660	10	8012740	chr10:8012740	0.914852	MSRB3
10	8016660	chr10:8016660	10	8013140	chr10:8013140	0.892635	MSRB3
10	8016660	chr10:8016660	10	8013436	rs22073802	0.914852	MSRB3
10	8016660	chr10:8016660	10	8013605	chr10:8013605	0.974921	MSRB3
10	8016660	chr10:8016660	10	8013736	rs22073801	0.974921	MSRB3
10	8016660	chr10:8016660	10	8013776	chr10:8013776	0.974921	MSRB3
10	8016660	chr10:8016660	10	8015221	chr10:8015221	0.974921	MSRB3
10	8016660	chr10:8016660	10	8015332	chr10:8015332	0.974921	MSRB3
10	8016660	chr10:8016660	10	8015523	chr10:8015523	0.974782	MSRB3
10	8016660	chr10:8016660	10	8016139	chr10:8016139	0.974921	MSRB3
10	8016660	chr10:8016660	10	8016238	chr10:8016238	0.95074	MSRB3
10	8016660	chr10:8016660	10	8016406	chr10:8016406	0.95074	MSRB3
10	8016660	chr10:8016660	10	8016660	chr10:8016660	1	MSRB3
10	8016660	chr10:8016660	10	8017403	chr10:8017403	0.970907	MSRB3
10	8016660	chr10:8016660	10	8017574	chr10:8017574	0.927004	MSRB3
10	8016660	chr10:8016660	10	8018664	chr10:8018664	0.974921	MSRB3
10	8016660	chr10:8016660	10	8018984	chr10:8018984	0.95074	MSRB3
10	8016660	chr10:8016660	10	8019056	chr10:8019056	0.930731	MSRB3
10	8016660	chr10:8016660	10	8019115	chr10:8019115	0.95074	MSRB3
10	8016660	chr10:8016660	10	8019172	chr10:8019172	0.930731	MSRB3
10	8016660	chr10:8016660	10	8019503	rs22019591	0.970907	MSRB3
10	8016660	chr10:8016660	10	8019562	chr10:8019562	0.94299	MSRB3
10	8016660	chr10:8016660	10	8019575	chr10:8019575	0.966823	MSRB3
10	8016660	chr10:8016660	10	8019586	chr10:8019586	0.966823	MSRB3
10	8016660	chr10:8016660	10	8019587	chr10:8019587	0.966823	MSRB3
10	8016660	chr10:8016660	10	8019830	chr10:8019830	0.970907	MSRB3
10	8016660	chr10:8016660	10	8019998	chr10:8019998	0.974921	MSRB3
10	8016660	chr10:8016660	10	8020114	chr10:8020114	0.95074	MSRB3
10	8016660	chr10:8016660	10	8020900	chr10:8020900	0.974921	MSRB3
10	8016660	chr10:8016660	10	8021092	chr10:8021092	0.95074	MSRB3
10	8016660	chr10:8016660	10	8021478	chr10:8021478	0.974921	MSRB3
10	8016660	chr10:8016660	10	8021804	chr10:8021804	0.95074	MSRB3
10	8016660	chr10:8016660	10	8021805	chr10:8021805	0.930731	MSRB3
10	8016660	chr10:8016660	10	8021869	chr10:8021869	0.95074	MSRB3
10	8016660	chr10:8016660	10	8022973	chr10:8022973	0.930731	MSRB3
10	8016660	chr10:8016660	10	8022978	chr10:8022978	0.95074	MSRB3
10	8016660	chr10:8016660	10	8023423	chr10:8023423	0.970532	MSRB3
10	8016660	chr10:8016660	10	8023486	chr10:8023486	0.950591	MSRB3
10	8016660	chr10:8016660	10	8024230	chr10:8024230	0.974782	MSRB3
10	8016660	chr10:8016660	10	8024408	chr10:8024408	0.95074	MSRB3
10	8016660	chr10:8016660	10	8024442	chr10:8024442	0.946283	MSRB3
10	8016660	chr10:8016660	10	8024710	chr10:8024710	0.974921	MSRB3
10	8016660	chr10:8016660	10	8024924	chr10:8024924	0.930731	MSRB3
10	8016660	chr10:8016660	10	8024978	chr10:8024978	0.974921	MSRB3
10	8016660	chr10:8016660	10	8025078	chr10:8025078	0.974782	MSRB3
10	8016660	chr10:8016660	10	8025297	chr10:8025297	0.946722	MSRB3
10	8016660	chr10:8016660	10	8025302	chr10:8025302	0.946722	MSRB3
10	8016660	chr10:8016660	10	8025307	chr10:8025307	0.942428	MSRB3
10	8016660	chr10:8016660	10	8025368	chr10:8025368	0.950471	MSRB3
10	8016660	chr10:8016660	10	8025555	chr10:8025555	0.961003	MSRB3
10	8016660	chr10:8016660	10	8025804	chr10:8025804	0.930165	MSRB3
10	8016660	chr10:8016660	10	8027168	chr10:8027168	0.95005	MSRB3
10	8016660	chr10:8016660	10	8027178	chr10:8027178	0.946295	MSRB3
10	8016660	chr10:8016660	10	8027179	chr10:8027179	0.949638	MSRB3
10	8016660	chr10:8016660	10	8027315	chr10:8027315	0.930731	MSRB3
10	8016660	chr10:8016660	10	8027506	rs22019315	0.95074	MSRB3
10	8016660	chr10:8016660	10	8027994	chr10:8027994	0.965682	MSRB3
10	8016660	chr10:8016660	10	8028266	chr10:8028266	0.974921	MSRB3
10	8016660	chr10:8016660	10	8028282	chr10:8028282	0.95074	MSRB3
10	8016660	chr10:8016660	10	8028700	chr10:8028700	0.974921	MSRB3
10	8016660	chr10:8016660	10	8028735	chr10:8028735	0.974921	MSRB3
10	8016660	chr10:8016660	10	8029994	chr10:8029994	0.95074	MSRB3
10	8016660	chr10:8016660	10	8030039	chr10:8030039	0.970907	MSRB3
10	8016660	chr10:8016660	10	8030285	chr10:8030285	0.974921	MSRB3
10	8016660	chr10:8016660	10	8030540	chr10:8030540	0.930731	MSRB3
10	8016660	chr10:8016660	10	8030601	chr10:8030601	0.95074	MSRB3
10	8016660	chr10:8016660	10	8030670	rs22006233	0.930731	MSRB3
10	8016660	chr10:8016660	10	8031000	chr10:8031000	0.974921	MSRB3
10	8016660	chr10:8016660	10	8031089	chr10:8031089	0.95074	MSRB3
10	8016660	chr10:8016660	10	8031281	chr10:8031281	0.970746	MSRB3
10	8016660	chr10:8016660	10	8031917	chr10:8031917	0.942428	MSRB3
10	8016660	chr10:8016660	10	8032236	chr10:8032236	0.974921	MSRB3
10	8016660	chr10:8016660	10	8032293	chr10:8032293	0.974921	MSRB3
10	8016660	chr10:8016660	10	8032584	rs22094512	0.974921	MSRB3
10	8016660	chr10:8016660	10	8032661	rs22094511	0.974921	MSRB3
10	8016660	chr10:8016660	10	8032707	rs22094510	0.974921	MSRB3
10	8016660	chr10:8016660	10	8032751	rs22094487	0.974921	MSRB3
10	8016660	chr10:8016660	10	8033050	chr10:8033050	0.970907	MSRB3
10	8016660	chr10:8016660	10	8033502	rs22024272	0.95074	MSRB3
10	8016660	chr10:8016660	10	8033694	rs22044903	0.974921	MSRB3
10	8016660	chr10:8016660	10	8033696	rs22044902	0.974921	MSRB3
10	8016660	chr10:8016660	10	8033699	chr10:8033699	0.95074	MSRB3
10	8016660	chr10:8016660	10	8034036	rs22054136	0.95074	MSRB3
10	8016660	chr10:8016660	10	8034378	chr10:8034378	0.95074	MSRB3
10	8016660	chr10:8016660	10	8034537	chr10:8034537	0.970907	MSRB3
10	8016660	chr10:8016660	10	8034728	chr10:8034728	0.926898	MSRB3
10	8016660	chr10:8016660	10	8035133	chr10:8035133	0.974921	MSRB3
10	8016660	chr10:8016660	10	8035202	chr10:8035202	0.942327	MSRB3
10	8016660	chr10:8016660	10	8035269	chr10:8035269	0.923194	MSRB3
10	8016660	chr10:8016660	10	8036266	chr10:8036266	0.946881	MSRB3
10	8016660	chr10:8016660	10	8036294	chr10:8036294	0.902855	MSRB3
10	8016660	chr10:8016660	10	8036296	chr10:8036296	0.9182	MSRB3
10	8016660	chr10:8016660	10	8036302	chr10:8036302	0.9182	MSRB3
10	8016660	chr10:8016660	10	8036354	chr10:8036354	0.94659	MSRB3
10	8016660	chr10:8016660	10	8036362	chr10:8036362	0.94659	MSRB3
10	8016660	chr10:8016660	10	8036363	chr10:8036363	0.94659	MSRB3
10	8016660	chr10:8016660	10	8036430	chr10:8036430	0.974919	MSRB3
10	8016660	chr10:8016660	10	8036433	chr10:8036433	0.970907	MSRB3
10	8016660	chr10:8016660	10	8036545	chr10:8036545	0.970228	MSRB3
10	8016660	chr10:8016660	10	8036621	chr10:8036621	0.926745	MSRB3
10	8016660	chr10:8016660	10	8036639	chr10:8036639	0.946592	MSRB3
10	8016660	chr10:8016660	10	8036660	chr10:8036660	0.970745	MSRB3
10	8016660	chr10:8016660	10	8036667	chr10:8036667	0.970745	MSRB3
10	8016660	chr10:8016660	10	8036890	chr10:8036890	0.974921	MSRB3
10	8016660	chr10:8016660	10	8036975	chr10:8036975	0.974921	MSRB3
10	8016660	chr10:8016660	10	8036990	chr10:8036990	0.943075	MSRB3
10	8016660	chr10:8016660	10	8037117	chr10:8037117	0.946881	MSRB3
10	8016660	chr10:8016660	10	8037288	rs22085311	0.966684	MSRB3
10	8016660	chr10:8016660	10	8037326	chr10:8037326	0.942737	MSRB3
10	8016660	chr10:8016660	10	8037364	rs22085312	0.937409	MSRB3
10	8016660	chr10:8016660	10	8037389	chr10:8037389	0.94043	MSRB3
10	8016660	chr10:8016660	10	8037693	chr10:8037693	0.934985	aa: G-S
10	8016660	chr10:8016660	10	8037722	chr10:8037722	0.935563	MSRB3
10	8016660	chr10:8016660	10	8038176	rs22010219	0.970065	MSRB3
10	8016660	chr10:8016660	10	8038198	rs22010217	0.941793	MSRB3
10	8016660	chr10:8016660	10	8038219	rs22010215	0.941787	MSRB3
10	8016660	chr10:8016660	10	8038223	rs22010213	0.941787	MSRB3
10	8016660	chr10:8016660	10	8039859	chr10:8039859	0.954087	MSRB3
10	8016660	chr10:8016660	10	8039966	chr10:8039966	0.953832	MSRB3
10	8016660	chr10:8016660	10	8040034	chr10:8040034	0.945518	MSRB3
10	8016660	chr10:8016660	10	8040537	chr10:8040537	0.954087	INTER
10	8016660	chr10:8016660	10	8040740	chr10:8040740	0.926243	INTER
10	8016660	chr10:8016660	10	8040765	chr10:8040765	0.926243	INTER
10	8016660	chr10:8016660	10	8040965	chr10:8040965	0.926243	INTER
10	8016660	chr10:8016660	10	8040986	chr10:8040986	0.926243	INTER
10	8016660	chr10:8016660	10	8042034	chr10:8042034	0.91812	INTER
10	8016660	chr10:8016660	10	8042332	chr10:8042332	0.938403	INTER
10	8016660	chr10:8016660	10	8042370	chr10:8042370	0.94299	INTER
10	8016660	chr10:8016660	10	8043726	chr10:8043726	0.800159	INTER
10	8016660	chr10:8016660	10	8044080	chr10:8044080	0.922369	INTER
10	8016660	chr10:8016660	10	8044644	chr10:8044644	0.918669	INTER
10	8016660	chr10:8016660	10	8044786	chr10:8044786	0.918669	INTER
10	8016660	chr10:8016660	10	8045047	chr10:8045047	0.910741	INTER
10	8016660	chr10:8016660	10	8045263	chr10:8045263	0.922369	INTER
10	8016660	chr10:8016660	10	8045428	chr10:8045428	0.91044	INTER
10	8016660	chr10:8016660	10	8045718	chr10:8045718	0.910373	INTER
10	8016660	chr10:8016660	10	8045719	chr10:8045719	0.910373	INTER
10	8016660	chr10:8016660	10	8045800	chr10:8045800	0.922369	INTER
10	8016660	chr10:8016660	10	8045872	chr10:8045872	0.922369	INTER
10	8016660	chr10:8016660	10	8046145	chr10:8046145	0.911228	INTER
10	8016660	chr10:8016660	10	8046447	chr10:8046447	0.921943	INTER
10	8016660	chr10:8016660	10	8046981	chr10:8046981	0.921943	INTER
10	8016660	chr10:8016660	10	8047498	chr10:8047498	0.902463	INTER
10	8016660	chr10:8016660	10	8047504	chr10:8047504	0.858917	INTER
10	8016660	chr10:8016660	10	8048178	chr10:8048178	0.917926	INTER
10	8016660	chr10:8016660	10	8048337	chr10:8048337	0.910741	INTER
10	8016660	chr10:8016660	10	8048422	chr10:8048422	0.910936	INTER
10	8016660	chr10:8016660	10	8048517	chr10:8048517	0.899113	INTER
10	8016660	chr10:8016660	10	8048979	chr10:8048979	0.856786	INTER
10	8016660	chr10:8016660	10	8049471	chr10:8049471	0.918527	INTER
10	8016660	chr10:8016660	10	8049627	chr10:8049627	0.922369	INTER
10	8016660	chr10:8016660	10	8050151	chr10:8050151	0.918527	INTER
10	8016660	chr10:8016660	10	8050295	chr10:8050295	0.914852	INTER
10	8016660	chr10:8016660	10	8050446	chr10:8050446	0.918527	INTER
10	8016660	chr10:8016660	10	8050461	chr10:8050461	0.914385	INTER
10	8016660	chr10:8016660	10	8050547	chr10:8050547	0.918527	INTER
10	8016660	chr10:8016660	10	8050561	chr10:8050561	0.914718	INTER
10	8016660	chr10:8016660	10	8050768	chr10:8050768	0.918527	INTER
10	8016660	chr10:8016660	10	8051058	chr10:8051058	0.914718	INTER
10	8016660	chr10:8016660	10	8051582	rs22038337	0.918527	INTER
10	8016660	chr10:8016660	10	8051860	chr10:8051860	0.918527	INTER
10	8016660	chr10:8016660	10	8051949	chr10:8051949	0.918527	INTER
10	8016660	chr10:8016660	10	8052142	chr10:8052142	0.914852	INTER
10	8016660	chr10:8016660	10	8052807	chr10:8052807	0.918527	INTER
10	8016660	chr10:8016660	10	8052851	chr10:8052851	0.918081	INTER
10	8016660	chr10:8016660	10	8053313	chr10:8053313	0.918527	INTER
10	8016660	chr10:8016660	10	8053405	chr10:8053405	0.918527	INTER
10	8016660	chr10:8016660	10	8053465	chr10:8053465	0.906547	INTER
10	8016660	chr10:8016660	10	8054123	chr10:8054123	0.918527	INTER
10	8016660	chr10:8016660	10	8054343	chr10:8054343	0.918527	INTER
10	8016660	chr10:8016660	10	8054436	chr10:8054436	0.914044	INTER
10	8016660	chr10:8016660	10	8054906	chr10:8054906	0.918527	INTER
10	8016660	chr10:8016660	10	8054988	chr10:8054988	0.918527	INTER
10	8016660	chr10:8016660	10	8055358	chr10:8055358	0.911228	INTER
10	8016660	chr10:8016660	10	8055610	chr10:8055610	0.918527	INTER
10	8016660	chr10:8016660	10	8055615	chr10:8055615	0.911228	INTER
10	8016660	chr10:8016660	10	8055741	chr10:8055741	0.918527	INTER
10	8016660	chr10:8016660	10	8056218	rs22097028	0.918527	INTER
10	8016660	chr10:8016660	10	8058082	chr10:8058082	0.918527	INTER
10	8016660	chr10:8016660	10	8058204	chr10:8058204	0.914044	INTER
10	8016660	chr10:8016660	10	8058446	chr10:8058446	0.918527	INTER
10	8016660	chr10:8016660	10	8058734	chr10:8058734	0.918527	INTER
10	8016660	chr10:8016660	10	8059173	rs22015242	0.906547	INTER
10	8016660	chr10:8016660	10	8059381	chr10:8059381	0.902951	INTER
10	8016660	chr10:8016660	10	8059517	chr10:8059517	0.918527	INTER
10	8016660	chr10:8016660	10	8059750	chr10:8059750	0.918527	INTER
10	8016660	chr10:8016660	10	8060305	chr10:8060305	0.918527	INTER
10	8016660	chr10:8016660	10	8061225	chr10:8061225	0.918081	INTER
10	8016660	chr10:8016660	10	8061862	chr10:8061862	0.911228	INTER
10	8016660	chr10:8016660	10	8061984	chr10:8061984	0.918527	INTER
10	8016660	chr10:8016660	10	8062273	chr10:8062273	0.914852	INTER
10	8016660	chr10:8016660	10	8062554	chr10:8062554	0.918527	INTER
10	8016660	chr10:8016660	10	8063192	rs22014525	0.907467	INTER
10	8016660	chr10:8016660	10	8063575	chr10:8063575	0.945937	INTER
10	8016660	chr10:8016660	10	8064096	chr10:8064096	0.945937	INTER
10	8016660	chr10:8016660	10	8064821	chr10:8064821	0.94206	INTER
10	8016660	chr10:8016660	10	8065082	chr10:8065082	0.941238	INTER
10	8016660	chr10:8016660	10	8065699	chr10:8065699	0.970512	INTER
10	8016660	chr10:8016660	10	8066994	chr10:8066994	0.949996	INTER
10	8016660	chr10:8016660	10	8067082	chr10:8067082	0.949996	INTER
10	8016660	chr10:8016660	10	8067084	chr10:8067084	0.949996	INTER
10	8016660	chr10:8016660	10	8067139	chr10:8067139	0.949996	INTER
10	8016660	chr10:8016660	10	8067449	chr10:8067449	0.945937	INTER
10	8016660	chr10:8016660	10	8067611	chr10:8067611	0.946094	INTER
10	8016660	chr10:8016660	10	8067850	chr10:8067850	0.946094	INTER
10	8016660	chr10:8016660	10	8068115	chr10:8068115	0.918665	INTER
10	8016660	chr10:8016660	10	8068153	chr10:8068153	0.945632	INTER
10	8016660	chr10:8016660	10	8068396	chr10:8068396	0.949719	INTER
10	8016660	chr10:8016660	10	8068464	chr10:8068464	0.941598	INTER
10	8016660	chr10:8016660	10	8068757	chr10:8068757	0.949994	INTER
10	8016660	chr10:8016660	10	8068994	chr10:8068994	0.945776	INTER
10	8016660	chr10:8016660	10	8069068	chr10:8069068	0.946094	INTER
10	8016660	chr10:8016660	10	8069103	chr10:8069103	0.949996	INTER
10	8016660	chr10:8016660	10	8069255	chr10:8069255	0.945795	INTER
10	8016660	chr10:8016660	10	8069276	chr10:8069276	0.925992	INTER
10	8016660	chr10:8016660	10	8069322	chr10:8069322	0.946094	INTER
10	8016660	chr10:8016660	10	8069384	chr10:8069384	0.942244	INTER
10	8016660	chr10:8016660	10	8069478	chr10:8069478	0.949996	INTER
10	8016660	chr10:8016660	10	8069486	chr10:8069486	0.949996	INTER
10	8016660	chr10:8016660	10	8069723	chr10:8069723	0.945937	INTER
10	8016660	chr10:8016660	10	8069811	chr10:8069811	0.945638	INTER
10	8016660	chr10:8016660	10	8069824	chr10:8069824	0.945333	INTER
10	8016660	chr10:8016660	10	8069894	chr10:8069894	0.945795	INTER
10	8016660	chr10:8016660	10	8070158	chr10:8070158	0.949996	INTER
10	8016660	chr10:8016660	10	8070805	chr10:8070805	0.942244	INTER
10	8016660	chr10:8016660	10	8070913	chr10:8070913	0.938236	INTER
10	8016660	chr10:8016660	10	8070976	chr10:8070976	0.953766	INTER
10	8016660	chr10:8016660	10	8071310	chr10:8071310	0.953237	INTER
10	8016660	chr10:8016660	10	8071962	chr10:8071962	0.949996	INTER
10	8016660	chr10:8016660	10	8072474	chr10:8072474	0.949996	INTER
10	8016660	chr10:8016660	10	8072614	chr10:8072614	0.928977	INTER
10	8016660	chr10:8016660	10	8072855	chr10:8072855	0.949996	INTER
10	8016660	chr10:8016660	10	8072856	chr10:8072856	0.949996	INTER
10	8016660	chr10:8016660	10	8072905	chr10:8072905	0.949996	INTER
10	8016660	chr10:8016660	10	8073061	chr10:8073061	0.949996	INTER
10	8016660	chr10:8016660	10	8073426	chr10:8073426	0.949996	INTER
10	8016660	chr10:8016660	10	8073441	chr10:8073441	0.949996	INTER
10	8016660	chr10:8016660	10	8073660	chr10:8073660	0.966153	INTER
10	8016660	chr10:8016660	10	8073677	chr10:8073677	0.966257	INTER
10	8016660	chr10:8016660	10	8073737	chr10:8073737	0.949437	INTER
10	8016660	chr10:8016660	10	8073780	chr10:8073780	0.936438	INTER
10	8016660	chr10:8016660	10	8073832	chr10:8073832	0.916028	INTER
10	8016660	chr10:8016660	10	8073906	chr10:8073906	0.949996	INTER
10	8016660	chr10:8016660	10	8073942	chr10:8073942	0.945333	INTER
10	8016660	chr10:8016660	10	8073955	chr10:8073955	0.945333	INTER
10	8016660	chr10:8016660	10	8074286	chr10:8074286	0.954414	INTER
10	8016660	chr10:8016660	10	8074445	chr10:8074445	0.949996	INTER
10	8016660	chr10:8016660	10	8074913	chr10:8074913	0.949996	INTER
10	8016660	chr10:8016660	10	8074937	chr10:8074937	0.945795	INTER
10	8016660	chr10:8016660	10	8076820	chr10:8076820	0.915942	INTER
10	8016660	chr10:8016660	10	8077343	chr10:8077343	0.92412	INTER
10	8016660	chr10:8016660	10	8079373	chr10:8079373	0.904044	LOC111097584
10	8016660	chr10:8016660	10	8079572	chr10:8079572	0.904044	LOC111097584
10	8016660	chr10:8016660	10	8079655	chr10:8079655	0.908056	LOC111097584
10	8016660	chr10:8016660	10	8079745	chr10:8079745	0.908056	LOC111097584
10	8016660	chr10:8016660	10	8079815	chr10:8079815	0.908056	LOC111097584	exon region
10	8016660	chr10:8016660	10	8079868	chr10:8079868	0.912205	LOC111097584	exon region
10	8016660	chr10:8016660	10	8080576	chr10:8080576	0.920335	LOC111097584
10	8016660	chr10:8016660	10	8080614	chr10:8080614	0.908218	LOC111097584
10	8016660	chr10:8016660	10	8080691	chr10:8080691	0.900087	LOC111097584
10	8016660	chr10:8016660	10	8080848	chr10:8080848	0.912205	LOC111097584
10	8016660	chr10:8016660	10	8080868	chr10:8080868	0.924358	LOC111097584
10	8016660	chr10:8016660	10	8080910	chr10:8080910	0.908056	LOC111097584
10	8016660	chr10:8016660	10	8081163	chr10:8081163	0.908056	LOC111097584
10	8016660	chr10:8016660	10	8081251	chr10:8081251	0.920167	LOC111097584
10	8016660	chr10:8016660	10	8081646	chr10:8081646	0.903737	LOC111097584
10	8016660	chr10:8016660	10	8081793	chr10:8081793	0.887672	LOC111097584
10	8016660	chr10:8016660	10	8081871	chr10:8081871	0.888053	LOC111097584
10	8016660	chr10:8016660	10	8081917	chr10:8081917	0.892054	LOC111097584
10	8016660	chr10:8016660	10	8081935	chr10:8081935	0.892054	LOC111097584
10	8016660	chr10:8016660	10	8082236	chr10:8082236	0.896187	LOC111097584
10	8016660	chr10:8016660	10	8082269	chr10:8082269	0.937163	LOC111097584
10	8016660	chr10:8016660	10	8082492	chr10:8082492	0.891195	LOC111097584	exon region
10	8016660	chr10:8016660	10	8082718	chr10:8082718	0.932897	LOC111097584
10	8016660	chr10:8016660	10	8082810	chr10:8082810	0.882512	LOC111097584
10	8016660	chr10:8016660	10	8082857	chr10:8082857	0.931927	LOC111097584
10	8016660	chr10:8016660	10	8083437	chr10:8083437	0.917264	LOC111097584	exon region
10	8016660	chr10:8016660	10	8083905	chr10:8083905	0.92886	INTER
10	8016660	chr10:8016660	10	8084238	chr10:8084238	0.92886	INTER
10	8016660	chr10:8016660	10	8084855	chr10:8084855	0.940983	INTER
10	8016660	chr10:8016660	10	8084878	chr10:8084878	0.924941	INTER
10	8016660	chr10:8016660	10	8085549	chr10:8085549	0.92886	INTER
10	8016660	chr10:8016660	10	8086573	chr10:8086573	0.93998	INTER
10	8016660	chr10:8016660	10	8089083	chr10:8089083	0.921076	INTER
10	8016660	chr10:8016660	10	8103545	chr10:8103545	0.919708	INTER
10	8016660	chr10:8016660	10	8104287	chr10:8104287	0.849637	INTER
10	8016660	chr10:8016660	10	8104725	chr10:8104725	0.924582	INTER
10	8016660	chr10:8016660	10	8105419	chr10:8105419	0.912455	INTER
10	8016660	chr10:8016660	10	8106776	chr10:8106776	0.849056	INTER
10	8016660	chr10:8016660	10	8107185	chr10:8107185	0.924582	INTER
10	8016660	chr10:8016660	10	8107514	chr10:8107514	0.92886	INTER
10	8016660	chr10:8016660	10	8108343	chr10:8108343	0.839435	INTER
10	8016660	chr10:8016660	10	8109446	chr10:8109446	0.843421	INTER
10	8016660	chr10:8016660	10	8110360	chr10:8110360	0.856303	INTER
10	8016660	chr10:8016660	10	8110399	chr10:8110399	0.851599	INTER
10	8016660	chr10:8016660	10	8110517	chr10:8110517	0.845591	INTER
10	8016660	chr10:8016660	10	8110554	chr10:8110554	0.850459	INTER
10	8016660	chr10:8016660	10	8110638	chr10:8110638	0.927017	INTER
10	8016660	chr10:8016660	10	8110676	chr10:8110676	0.853139	INTER
10	8016660	chr10:8016660	10	8110741	chr10:8110741	0.850947	INTER
10	8016660	chr10:8016660	10	8110828	chr10:8110828	0.921382	INTER
10	8016660	chr10:8016660	10	8110875	chr10:8110875	0.852798	INTER
10	8016660	chr10:8016660	10	8110880	chr10:8110880	0.91584	INTER
10	8016660	chr10:8016660	10	8111196	chr10:8111196	0.928639	INTER
10	8016660	chr10:8016660	10	8111386	chr10:8111386	0.853556	INTER
10	8016660	chr10:8016660	10	8111518	chr10:8111518	0.857491	INTER
10	8016660	chr10:8016660	10	8111714	chr10:8111714	0.924837	INTER
10	8016660	chr10:8016660	10	8112448	chr10:8112448	0.92886	INTER
10	8016660	chr10:8016660	10	8112535	chr10:8112535	0.924941	INTER
10	8016660	chr10:8016660	10	8112745	chr10:8112745	0.857491	INTER
10	8016660	chr10:8016660	10	8112770	chr10:8112770	0.92886	INTER
10	8016660	chr10:8016660	10	8112875	chr10:8112875	0.857491	INTER
10	8016660	chr10:8016660	10	8113453	chr10:8113453	0.933169	INTER
10	8016660	chr10:8016660	10	8113777	chr10:8113777	0.949582	INTER
10	8016660	chr10:8016660	10	8113875	chr10:8113875	0.92886	INTER
10	8016660	chr10:8016660	10	8114294	chr10:8114294	0.92886	INTER
10	8016660	chr10:8016660	10	8114410	rs22060532	0.92886	INTER
10	8016660	chr10:8016660	10	8114531	rs22060531	0.910985	INTER
10	8016660	chr10:8016660	10	8114533	rs22060530	0.919466	INTER
10	8016660	chr10:8016660	10	8114836	chr10:8114836	0.92886	INTER
10	8016660	chr10:8016660	10	8114901	chr10:8114901	0.92886	INTER
10	8016660	chr10:8016660	10	8115107	rs22095859	0.92886	INTER
10	8016660	chr10:8016660	10	8115249	rs22095861	0.912455	INTER
10	8016660	chr10:8016660	10	8115407	rs22095863	0.928468	INTER
10	8016660	chr10:8016660	10	8115718	chr10:8115718	0.924941	INTER
10	8016660	chr10:8016660	10	8115907	chr10:8115907	0.92886	INTER
10	8016660	chr10:8016660	10	8116522	chr10:8116522	0.92886	INTER
10	8016660	chr10:8016660	10	8116710	chr10:8116710	0.92886	INTER
10	8016660	chr10:8016660	10	8116853	chr10:8116853	0.92886	INTER
10	8016660	chr10:8016660	10	8117199	chr10:8117199	0.924527	INTER
10	8016660	chr10:8016660	10	8117281	chr10:8117281	0.924941	INTER
10	8016660	chr10:8016660	10	8117435	chr10:8117435	0.928468	INTER
10	8016660	chr10:8016660	10	8117618	chr10:8117618	0.92886	INTER
10	8016660	chr10:8016660	10	8117743	chr10:8117743	0.928468	INTER
10	8016660	chr10:8016660	10	8118048	chr10:8118048	0.92886	INTER
10	8016660	chr10:8016660	10	8118222	chr10:8118222	0.92886	INTER
10	8016660	chr10:8016660	10	8119556	chr10:8119556	0.924941	INTER
10	8016660	chr10:8016660	10	8119657	chr10:8119657	0.92886	INTER
10	8016660	chr10:8016660	10	8119811	chr10:8119811	0.920596	INTER
10	8016660	chr10:8016660	10	8120568	chr10:8120568	0.924837	INTER
10	8016660	chr10:8016660	10	8121650	chr10:8121650	0.924941	INTER
10	8016660	chr10:8016660	10	8122145	chr10:8122145	0.908295	INTER
10	8016660	chr10:8016660	10	8122556	chr10:8122556	0.924424	INTER
10	8016660	chr10:8016660	10	8122843	chr10:8122843	0.92886	INTER
10	8016660	chr10:8016660	10	8125980	chr10:8125980	0.92886	INTER
10	8016660	chr10:8016660	10	8126648	chr10:8126648	0.92886	INTER
10	8016660	chr10:8016660	10	8126687	chr10:8126687	0.92886	INTER
10	8016660	chr10:8016660	10	8126750	chr10:8126750	0.924941	INTER
10	8016660	chr10:8016660	10	8127034	chr10:8127034	0.924941	INTER
10	8016660	chr10:8016660	10	8127635	chr10:8127635	0.927661	INTER
10	8016660	chr10:8016660	10	8129376	chr10:8129376	0.924941	INTER
10	8016660	chr10:8016660	10	8129812	chr10:8129812	0.92886	INTER
10	8016660	chr10:8016660	10	8129853	chr10:8129853	0.92886	INTER
10	8016660	chr10:8016660	10	8129954	chr10:8129954	0.92886	INTER
10	8016660	chr10:8016660	10	8130351	chr10:8130351	0.92886	INTER
10	8016660	chr10:8016660	10	8131053	chr10:8131053	0.92886	INTER
10	8016660	chr10:8016660	10	8131313	chr10:8131313	0.92886	INTER
10	8016660	chr10:8016660	10	8131343	chr10:8131343	0.924941	INTER
10	8016660	chr10:8016660	10	8131499	chr10:8131499	0.92886	INTER
10	8016660	chr10:8016660	10	8131703	chr10:8131703	0.92886	INTER
10	8016660	chr10:8016660	10	8131915	chr10:8131915	0.92886	INTER
10	8016660	chr10:8016660	10	8132437	chr10:8132437	0.92886	INTER
10	8016660	chr10:8016660	10	8132767	chr10:8132767	0.92886	INTER
10	8016660	chr10:8016660	10	8133088	chr10:8133088	0.924941	INTER
10	8016660	chr10:8016660	10	8133504	rs22030888	0.924941	INTER
10	8016660	chr10:8016660	10	8134394	chr10:8134394	0.924527	INTER
10	8016660	chr10:8016660	10	8134401	chr10:8134401	0.924527	INTER
10	8016660	chr10:8016660	10	8134601	chr10:8134601	0.928468	INTER
10	8016660	chr10:8016660	10	8134783	chr10:8134783	0.92886	INTER
10	8016660	chr10:8016660	10	8135685	chr10:8135685	0.92886	INTER
10	8016660	chr10:8016660	10	8136121	chr10:8136121	0.924941	INTER
10	8016660	chr10:8016660	10	8137225	rs22059485	0.92886	INTER
10	8016660	chr10:8016660	10	8138205	chr10:8138205	0.924582	INTER
10	8016660	chr10:8016660	10	8138311	chr10:8138311	0.924582	INTER
10	8016660	chr10:8016660	10	8139530	chr10:8139530	0.924582	INTER
10	8016660	chr10:8016660	10	8140777	chr10:8140777	0.920388	INTER
10	8016660	chr10:8016660	10	8141061	chr10:8141061	0.924582	INTER
10	8016660	chr10:8016660	10	8141245	chr10:8141245	0.924582	INTER
10	8016660	chr10:8016660	10	8141278	chr10:8141278	0.924582	INTER
10	8016660	chr10:8016660	10	8141618	chr10:8141618	0.924582	INTER
10	8016660	chr10:8016660	10	8141754	chr10:8141754	0.924582	INTER
10	8016660	chr10:8016660	10	8141918	chr10:8141918	0.924582	INTER
10	8016660	chr10:8016660	10	8142255	chr10:8142255	0.827101	INTER
10	8016660	chr10:8016660	10	8142298	chr10:8142298	0.827101	INTER
10	8016660	chr10:8016660	10	8142329	chr10:8142329	0.924582	INTER
10	8016660	chr10:8016660	10	8142620	chr10:8142620	0.924582	INTER
10	8016660	chr10:8016660	10	8142649	chr10:8142649	0.924582	INTER
10	8116174	chr10:8116174	10	8069811	chr10:8069811	0.806329	INTER
10	8116174	chr10:8116174	10	8069824	chr10:8069824	0.805064	INTER
10	8116174	chr10:8116174	10	8071310	chr10:8071310	0.800005	INTER
10	8116174	chr10:8116174	10	8073942	chr10:8073942	0.805064	INTER
10	8116174	chr10:8116174	10	8073955	chr10:8073955	0.805064	INTER
10	8116174	chr10:8116174	10	8082269	chr10:8082269	0.823178	LOC111097584
10	8116174	chr10:8116174	10	8082718	chr10:8082718	0.801965	LOC111097584
10	8116174	chr10:8116174	10	8082857	chr10:8082857	0.807978	LOC111097584
10	8116174	chr10:8116174	10	8083437	chr10:8083437	0.804431	LOC111097584	EXON
10	8116174	chr10:8116174	10	8083905	chr10:8083905	0.810809	INTER
10	8116174	chr10:8116174	10	8084238	chr10:8084238	0.810809	INTER
10	8116174	chr10:8116174	10	8084855	chr10:8084855	0.805404	INTER
10	8116174	chr10:8116174	10	8084878	chr10:8084878	0.805853	INTER
10	8116174	chr10:8116174	10	8085549	chr10:8085549	0.810809	INTER
10	8116174	chr10:8116174	10	8089083	chr10:8089083	0.809304	INTER
10	8116174	chr10:8116174	10	8103545	chr10:8103545	0.803748	INTER
10	8116174	chr10:8116174	10	8104725	chr10:8104725	0.810809	INTER
10	8116174	chr10:8116174	10	8105419	chr10:8105419	0.805853	INTER
10	8116174	chr10:8116174	10	8107185	chr10:8107185	0.810809	INTER
10	8116174	chr10:8116174	10	8107514	chr10:8107514	0.810809	INTER
10	8116174	chr10:8116174	10	8110638	chr10:8110638	0.808653	INTER
10	8116174	chr10:8116174	10	8111196	chr10:8111196	0.810373	INTER
10	8116174	chr10:8116174	10	8111714	chr10:8111714	0.808562	INTER
10	8116174	chr10:8116174	10	8112448	chr10:8112448	0.810809	INTER
10	8116174	chr10:8116174	10	8112535	chr10:8112535	0.805853	INTER
10	8116174	chr10:8116174	10	8112770	chr10:8112770	0.810809	INTER
10	8116174	chr10:8116174	10	8113453	chr10:8113453	0.814238	INTER
10	8116174	chr10:8116174	10	8113875	chr10:8113875	0.810809	INTER
10	8116174	chr10:8116174	10	8114294	chr10:8114294	0.810809	INTER
10	8116174	chr10:8116174	10	8114410	rs22060532	0.810809	INTER
10	8116174	chr10:8116174	10	8114531	rs22060531	0.818548	INTER
10	8116174	chr10:8116174	10	8114533	rs22060530	0.820982	INTER
10	8116174	chr10:8116174	10	8114836	chr10:8114836	0.810809	INTER
10	8116174	chr10:8116174	10	8114901	chr10:8114901	0.810809	INTER
10	8116174	chr10:8116174	10	8115107	rs22095859	0.810809	INTER
10	8116174	chr10:8116174	10	8115249	rs22095861	0.805853	INTER
10	8116174	chr10:8116174	10	8115407	rs22095863	0.809647	INTER
10	8116174	chr10:8116174	10	8115718	chr10:8115718	0.814238	INTER
10	8116174	chr10:8116174	10	8115907	chr10:8115907	0.810809	INTER
10	8116174	chr10:8116174	10	8116174	chr10:8116174	1	INTER
10	8116174	chr10:8116174	10	8116175	chr10:8116175	1	INTER
10	8116174	chr10:8116174	10	8116176	chr10:8116176	1	INTER
10	8116174	chr10:8116174	10	8116522	chr10:8116522	0.810809	INTER
10	8116174	chr10:8116174	10	8116710	chr10:8116710	0.810809	INTER
10	8116174	chr10:8116174	10	8116853	chr10:8116853	0.810809	INTER
10	8116174	chr10:8116174	10	8117199	chr10:8117199	0.816607	INTER
10	8116174	chr10:8116174	10	8117281	chr10:8117281	0.805853	INTER
10	8116174	chr10:8116174	10	8117435	chr10:8117435	0.813149	INTER
10	8116174	chr10:8116174	10	8117618	chr10:8117618	0.810809	INTER
10	8116174	chr10:8116174	10	8117743	chr10:8117743	0.813149	INTER
10	8116174	chr10:8116174	10	8118048	chr10:8118048	0.810809	INTER
10	8116174	chr10:8116174	10	8118222	chr10:8118222	0.810809	INTER
10	8116174	chr10:8116174	10	8119556	chr10:8119556	0.814238	INTER
10	8116174	chr10:8116174	10	8119657	chr10:8119657	0.810809	INTER
10	8116174	chr10:8116174	10	8119811	chr10:8119811	0.808562	INTER
10	8116174	chr10:8116174	10	8120568	chr10:8120568	0.800219	INTER
10	8116174	chr10:8116174	10	8121650	chr10:8121650	0.814238	INTER
10	8116174	chr10:8116174	10	8122145	chr10:8122145	0.818938	INTER
10	8116174	chr10:8116174	10	8122556	chr10:8122556	0.807403	INTER
10	8116174	chr10:8116174	10	8122843	chr10:8122843	0.810809	INTER
10	8116174	chr10:8116174	10	8125980	chr10:8125980	0.810809	INTER
10	8116174	chr10:8116174	10	8126648	chr10:8126648	0.810809	INTER
10	8116174	chr10:8116174	10	8126687	chr10:8126687	0.810809	INTER
10	8116174	chr10:8116174	10	8126750	chr10:8126750	0.805853	INTER
10	8116174	chr10:8116174	10	8127034	chr10:8127034	0.805853	INTER
10	8116174	chr10:8116174	10	8127635	chr10:8127635	0.822436	INTER
10	8116174	chr10:8116174	10	8129376	chr10:8129376	0.805853	INTER
10	8116174	chr10:8116174	10	8129812	chr10:8129812	0.810809	INTER
10	8116174	chr10:8116174	10	8129853	chr10:8129853	0.810809	INTER
10	8116174	chr10:8116174	10	8129954	chr10:8129954	0.810809	INTER
10	8116174	chr10:8116174	10	8130351	chr10:8130351	0.810809	INTER
10	8116174	chr10:8116174	10	8131053	chr10:8131053	0.810809	INTER
10	8116174	chr10:8116174	10	8131313	chr10:8131313	0.810809	INTER
10	8116174	chr10:8116174	10	8131343	chr10:8131343	0.814238	INTER
10	8116174	chr10:8116174	10	8131499	chr10:8131499	0.810809	INTER
10	8116174	chr10:8116174	10	8131703	chr10:8131703	0.810809	INTER
10	8116174	chr10:8116174	10	8131915	chr10:8131915	0.810809	INTER
10	8116174	chr10:8116174	10	8132437	chr10:8132437	0.810809	INTER
10	8116174	chr10:8116174	10	8132767	chr10:8132767	0.810809	INTER
10	8116174	chr10:8116174	10	8133088	chr10:8133088	0.805853	INTER
10	8116174	chr10:8116174	10	8133504	rs22030888	0.805853	INTER
10	8116174	chr10:8116174	10	8134394	chr10:8134394	0.804653	INTER
10	8116174	chr10:8116174	10	8134401	chr10:8134401	0.804653	INTER
10	8116174	chr10:8116174	10	8134601	chr10:8134601	0.809647	INTER
10	8116174	chr10:8116174	10	8134783	chr10:8134783	0.810809	INTER
10	8116174	chr10:8116174	10	8135685	chr10:8135685	0.810809	INTER
10	8116174	chr10:8116174	10	8136121	chr10:8136121	0.805853	INTER
10	8116174	chr10:8116174	10	8137225	rs22059485	0.810809	INTER
10	8116174	chr10:8116174	10	8138205	chr10:8138205	0.80741	INTER
10	8116174	chr10:8116174	10	8138311	chr10:8138311	0.80741	INTER
10	8116174	chr10:8116174	10	8139530	chr10:8139530	0.80741	INTER
10	8116174	chr10:8116174	10	8140777	chr10:8140777	0.801274	INTER
10	8116174	chr10:8116174	10	8141061	chr10:8141061	0.80741	INTER
10	8116174	chr10:8116174	10	8141245	chr10:8141245	0.80741	INTER
10	8116174	chr10:8116174	10	8141278	chr10:8141278	0.80741	INTER
10	8116174	chr10:8116174	10	8141618	chr10:8141618	0.80741	INTER
10	8116174	chr10:8116174	10	8141754	chr10:8141754	0.80741	INTER
10	8116174	chr10:8116174	10	8141918	chr10:8141918	0.80741	INTER
10	8116174	chr10:8116174	10	8142329	chr10:8142329	0.80741	INTER
10	8116174	chr10:8116174	10	8142620	chr10:8142620	0.80741	INTER
10	8116174	chr10:8116174	10	8142649	chr10:8142649	0.80741	INTER
10	8116175	chr10:8116175	10	8013605	chr10:8013605	0.801016	MSRB3
10	8116175	chr10:8116175	10	8013736	rs22073801	0.801016	MSRB3
10	8116175	chr10:8116175	10	8013776	chr10:8013776	0.801016	MSRB3
10	8116175	chr10:8116175	10	8015221	chr10:8015221	0.801016	MSRB3
10	8116175	chr10:8116175	10	8015332	chr10:8015332	0.801016	MSRB3
10	8116175	chr10:8116175	10	8016139	chr10:8016139	0.801016	MSRB3
10	8116175	chr10:8116175	10	8017403	chr10:8017403	0.804589	MSRB3
10	8116175	chr10:8116175	10	8018664	chr10:8018664	0.801016	MSRB3
10	8116175	chr10:8116175	10	8019575	chr10:8019575	0.804589	MSRB3
10	8116175	chr10:8116175	10	8019586	chr10:8019586	0.804589	MSRB3
10	8116175	chr10:8116175	10	8019587	chr10:8019587	0.804589	MSRB3
10	8116175	chr10:8116175	10	8019830	chr10:8019830	0.804589	MSRB3
10	8116175	chr10:8116175	10	8019998	chr10:8019998	0.801016	MSRB3
10	8116175	chr10:8116175	10	8020900	chr10:8020900	0.801016	MSRB3
10	8116175	chr10:8116175	10	8021478	chr10:8021478	0.801016	MSRB3
10	8116175	chr10:8116175	10	8024230	chr10:8024230	0.815023	MSRB3
10	8116175	chr10:8116175	10	8024710	chr10:8024710	0.801016	MSRB3
10	8116175	chr10:8116175	10	8024978	chr10:8024978	0.801016	MSRB3
10	8116175	chr10:8116175	10	8025078	chr10:8025078	0.815023	MSRB3
10	8116175	chr10:8116175	10	8025555	chr10:8025555	0.800864	MSRB3
10	8116175	chr10:8116175	10	8025804	chr10:8025804	0.810451	MSRB3
10	8116175	chr10:8116175	10	8028266	chr10:8028266	0.801016	MSRB3
10	8116175	chr10:8116175	10	8028700	chr10:8028700	0.801016	MSRB3
10	8116175	chr10:8116175	10	8028735	chr10:8028735	0.801016	MSRB3
10	8116175	chr10:8116175	10	8030285	chr10:8030285	0.801016	MSRB3
10	8116175	chr10:8116175	10	8031000	chr10:8031000	0.801016	MSRB3
10	8116175	chr10:8116175	10	8032236	chr10:8032236	0.801016	MSRB3
10	8116175	chr10:8116175	10	8032293	chr10:8032293	0.801016	MSRB3
10	8116175	chr10:8116175	10	8032584	rs22094512	0.801016	MSRB3
10	8116175	chr10:8116175	10	8032661	rs22094511	0.801016	MSRB3
10	8116175	chr10:8116175	10	8032707	rs22094510	0.801016	MSRB3
10	8116175	chr10:8116175	10	8032751	rs22094487	0.801016	MSRB3
10	8116175	chr10:8116175	10	8033694	rs22044903	0.801016	MSRB3
10	8116175	chr10:8116175	10	8033696	rs22044902	0.801016	MSRB3
10	8116175	chr10:8116175	10	8035133	chr10:8035133	0.801016	MSRB3
10	8116175	chr10:8116175	10	8036430	chr10:8036430	0.801029	MSRB3
10	8116175	chr10:8116175	10	8036890	chr10:8036890	0.801016	MSRB3
10	8116175	chr10:8116175	10	8036975	chr10:8036975	0.801016	MSRB3
10	8116175	chr10:8116175	10	8039859	chr10:8039859	0.81546	MSRB3
10	8116175	chr10:8116175	10	8039966	chr10:8039966	0.814272	MSRB3
10	8116175	chr10:8116175	10	8040034	chr10:8040034	0.818572	MSRB3
10	8116175	chr10:8116175	10	8040537	chr10:8040537	0.81546	INTER
10	8116175	chr10:8116175	10	8063575	chr10:8063575	0.812075	INTER
10	8116175	chr10:8116175	10	8064096	chr10:8064096	0.812075	INTER
10	8116175	chr10:8116175	10	8064821	chr10:8064821	0.815782	INTER
10	8116175	chr10:8116175	10	8065082	chr10:8065082	0.828841	INTER
10	8116175	chr10:8116175	10	8066994	chr10:8066994	0.817995	INTER
10	8116175	chr10:8116175	10	8067082	chr10:8067082	0.817995	INTER
10	8116175	chr10:8116175	10	8067084	chr10:8067084	0.817995	INTER
10	8116175	chr10:8116175	10	8067139	chr10:8067139	0.817995	INTER
10	8116175	chr10:8116175	10	8067449	chr10:8067449	0.812075	INTER
10	8116175	chr10:8116175	10	8067611	chr10:8067611	0.813187	INTER
10	8116175	chr10:8116175	10	8067850	chr10:8067850	0.821674	INTER
10	8116175	chr10:8116175	10	8068153	chr10:8068153	0.811518	INTER
10	8116175	chr10:8116175	10	8068396	chr10:8068396	0.816807	INTER
10	8116175	chr10:8116175	10	8068464	chr10:8068464	0.809753	INTER
10	8116175	chr10:8116175	10	8068757	chr10:8068757	0.817999	INTER
10	8116175	chr10:8116175	10	8068994	chr10:8068994	0.815469	INTER
10	8116175	chr10:8116175	10	8069068	chr10:8069068	0.813187	INTER
10	8116175	chr10:8116175	10	8069103	chr10:8069103	0.817995	INTER
10	8116175	chr10:8116175	10	8069255	chr10:8069255	0.811961	INTER
10	8116175	chr10:8116175	10	8069322	chr10:8069322	0.813187	INTER
10	8116175	chr10:8116175	10	8069384	chr10:8069384	0.808438	INTER
10	8116175	chr10:8116175	10	8069478	chr10:8069478	0.817995	INTER
10	8116175	chr10:8116175	10	8069486	chr10:8069486	0.817995	INTER
10	8116175	chr10:8116175	10	8069723	chr10:8069723	0.812075	INTER
10	8116175	chr10:8116175	10	8069811	chr10:8069811	0.835236	INTER
10	8116175	chr10:8116175	10	8069824	chr10:8069824	0.834129	INTER
10	8116175	chr10:8116175	10	8069894	chr10:8069894	0.811961	INTER
10	8116175	chr10:8116175	10	8070158	chr10:8070158	0.817995	INTER
10	8116175	chr10:8116175	10	8070805	chr10:8070805	0.813187	INTER
10	8116175	chr10:8116175	10	8070913	chr10:8070913	0.807299	INTER
10	8116175	chr10:8116175	10	8070976	chr10:8070976	0.815593	INTER
10	8116175	chr10:8116175	10	8071310	chr10:8071310	0.829086	INTER
10	8116175	chr10:8116175	10	8071962	chr10:8071962	0.817995	INTER
10	8116175	chr10:8116175	10	8072474	chr10:8072474	0.817995	INTER
10	8116175	chr10:8116175	10	8072855	chr10:8072855	0.817995	INTER
10	8116175	chr10:8116175	10	8072856	chr10:8072856	0.817995	INTER
10	8116175	chr10:8116175	10	8072905	chr10:8072905	0.817995	INTER
10	8116175	chr10:8116175	10	8073061	chr10:8073061	0.817995	INTER
10	8116175	chr10:8116175	10	8073426	chr10:8073426	0.817995	INTER
10	8116175	chr10:8116175	10	8073441	chr10:8073441	0.817995	INTER
10	8116175	chr10:8116175	10	8073660	chr10:8073660	0.817126	INTER
10	8116175	chr10:8116175	10	8073677	chr10:8073677	0.817563	INTER
10	8116175	chr10:8116175	10	8073737	chr10:8073737	0.819405	INTER
10	8116175	chr10:8116175	10	8073780	chr10:8073780	0.805477	INTER
10	8116175	chr10:8116175	10	8073906	chr10:8073906	0.817995	INTER
10	8116175	chr10:8116175	10	8073942	chr10:8073942	0.834129	INTER
10	8116175	chr10:8116175	10	8073955	chr10:8073955	0.834129	INTER
10	8116175	chr10:8116175	10	8074286	chr10:8074286	0.817995	INTER
10	8116175	chr10:8116175	10	8074445	chr10:8074445	0.817995	INTER
10	8116175	chr10:8116175	10	8074913	chr10:8074913	0.817995	INTER
10	8116175	chr10:8116175	10	8074937	chr10:8074937	0.820505	INTER
10	8116175	chr10:8116175	10	8081793	chr10:8081793	0.807697	LOC111097584
10	8116175	chr10:8116175	10	8081871	chr10:8081871	0.808802	LOC111097584
10	8116175	chr10:8116175	10	8081917	chr10:8081917	0.813876	LOC111097584
10	8116175	chr10:8116175	10	8081935	chr10:8081935	0.813876	LOC111097584
10	8116175	chr10:8116175	10	8082236	chr10:8082236	0.817969	LOC111097584
10	8116175	chr10:8116175	10	8082269	chr10:8082269	0.852005	LOC111097584
10	8116175	chr10:8116175	10	8082492	chr10:8082492	0.818554	LOC111097584
10	8116175	chr10:8116175	10	8082718	chr10:8082718	0.830302	LOC111097584
10	8116175	chr10:8116175	10	8082810	chr10:8082810	0.802907	LOC111097584
10	8116175	chr10:8116175	10	8082857	chr10:8082857	0.836853	LOC111097584
10	8116175	chr10:8116175	10	8083437	chr10:8083437	0.832471	LOC111097584
10	8116175	chr10:8116175	10	8083905	chr10:8083905	0.838824	INTER
10	8116175	chr10:8116175	10	8084238	chr10:8084238	0.838824	INTER
10	8116175	chr10:8116175	10	8084855	chr10:8084855	0.833411	INTER
10	8116175	chr10:8116175	10	8084878	chr10:8084878	0.833803	INTER
10	8116175	chr10:8116175	10	8085549	chr10:8085549	0.838824	INTER
10	8116175	chr10:8116175	10	8086573	chr10:8086573	0.824053	INTER
10	8116175	chr10:8116175	10	8089083	chr10:8089083	0.837407	INTER
10	8116175	chr10:8116175	10	8103545	chr10:8103545	0.831959	INTER
10	8116175	chr10:8116175	10	8104725	chr10:8104725	0.838824	INTER
10	8116175	chr10:8116175	10	8105419	chr10:8105419	0.833803	INTER
10	8116175	chr10:8116175	10	8107185	chr10:8107185	0.838824	INTER
10	8116175	chr10:8116175	10	8107514	chr10:8107514	0.838824	INTER
10	8116175	chr10:8116175	10	8110638	chr10:8110638	0.83755	INTER
10	8116175	chr10:8116175	10	8110828	chr10:8110828	0.825965	INTER
10	8116175	chr10:8116175	10	8110880	chr10:8110880	0.817356	INTER
10	8116175	chr10:8116175	10	8111196	chr10:8111196	0.838445	INTER
10	8116175	chr10:8116175	10	8111714	chr10:8111714	0.836299	INTER
10	8116175	chr10:8116175	10	8112448	chr10:8112448	0.838824	INTER
10	8116175	chr10:8116175	10	8112535	chr10:8112535	0.833803	INTER
10	8116175	chr10:8116175	10	8112770	chr10:8112770	0.838824	INTER
10	8116175	chr10:8116175	10	8113453	chr10:8113453	0.842405	INTER
10	8116175	chr10:8116175	10	8113777	chr10:8113777	0.821843	INTER
10	8116175	chr10:8116175	10	8113875	chr10:8113875	0.838824	INTER
10	8116175	chr10:8116175	10	8114294	chr10:8114294	0.838824	INTER
10	8116175	chr10:8116175	10	8114410	rs22060532	0.838824	INTER
10	8116175	chr10:8116175	10	8114531	rs22060531	0.847363	INTER
10	8116175	chr10:8116175	10	8114533	rs22060530	0.850096	INTER
10	8116175	chr10:8116175	10	8114836	chr10:8114836	0.838824	INTER
10	8116175	chr10:8116175	10	8114901	chr10:8114901	0.838824	INTER
10	8116175	chr10:8116175	10	8115107	rs22095859	0.838824	INTER
10	8116175	chr10:8116175	10	8115249	rs22095861	0.833803	INTER
10	8116175	chr10:8116175	10	8115407	rs22095863	0.837809	INTER
10	8116175	chr10:8116175	10	8115718	chr10:8115718	0.842405	INTER
10	8116175	chr10:8116175	10	8115907	chr10:8115907	0.838824	INTER
10	8116175	chr10:8116175	10	8116174	chr10:8116174	1	INTER
10	8116175	chr10:8116175	10	8116175	chr10:8116175	1	INTER
10	8116175	chr10:8116175	10	8116176	chr10:8116176	1	INTER
10	8116175	chr10:8116175	10	8116522	chr10:8116522	0.838824	INTER
10	8116175	chr10:8116175	10	8116710	chr10:8116710	0.838824	INTER
10	8116175	chr10:8116175	10	8116853	chr10:8116853	0.838824	INTER
10	8116175	chr10:8116175	10	8117199	chr10:8117199	0.845051	INTER
10	8116175	chr10:8116175	10	8117281	chr10:8117281	0.833803	INTER
10	8116175	chr10:8116175	10	8117435	chr10:8117435	0.841438	INTER
10	8116175	chr10:8116175	10	8117618	chr10:8117618	0.838824	INTER
10	8116175	chr10:8116175	10	8117743	chr10:8117743	0.841438	INTER
10	8116175	chr10:8116175	10	8118048	chr10:8118048	0.838824	INTER
10	8116175	chr10:8116175	10	8118222	chr10:8118222	0.838824	INTER
10	8116175	chr10:8116175	10	8119556	chr10:8119556	0.842405	INTER
10	8116175	chr10:8116175	10	8119657	chr10:8119657	0.838824	INTER
10	8116175	chr10:8116175	10	8119811	chr10:8119811	0.836299	INTER
10	8116175	chr10:8116175	10	8120568	chr10:8120568	0.827743	INTER
10	8116175	chr10:8116175	10	8121650	chr10:8121650	0.842405	INTER
10	8116175	chr10:8116175	10	8122145	chr10:8122145	0.847701	INTER
10	8116175	chr10:8116175	10	8122556	chr10:8122556	0.835284	INTER
10	8116175	chr10:8116175	10	8122843	chr10:8122843	0.838824	INTER
10	8116175	chr10:8116175	10	8125980	chr10:8125980	0.838824	INTER
10	8116175	chr10:8116175	10	8126648	chr10:8126648	0.838824	INTER
10	8116175	chr10:8116175	10	8126687	chr10:8126687	0.838824	INTER
10	8116175	chr10:8116175	10	8126750	chr10:8126750	0.833803	INTER
10	8116175	chr10:8116175	10	8127034	chr10:8127034	0.833803	INTER
10	8116175	chr10:8116175	10	8127635	chr10:8127635	0.836773	INTER
10	8116175	chr10:8116175	10	8129376	chr10:8129376	0.833803	INTER
10	8116175	chr10:8116175	10	8129812	chr10:8129812	0.838824	INTER
10	8116175	chr10:8116175	10	8129853	chr10:8129853	0.838824	INTER
10	8116175	chr10:8116175	10	8129954	chr10:8129954	0.838824	INTER
10	8116175	chr10:8116175	10	8130351	chr10:8130351	0.838824	INTER
10	8116175	chr10:8116175	10	8131053	chr10:8131053	0.838824	INTER
10	8116175	chr10:8116175	10	8131313	chr10:8131313	0.838824	INTER
10	8116175	chr10:8116175	10	8131343	chr10:8131343	0.842405	INTER
10	8116175	chr10:8116175	10	8131499	chr10:8131499	0.838824	INTER
10	8116175	chr10:8116175	10	8131703	chr10:8131703	0.838824	INTER
10	8116175	chr10:8116175	10	8131915	chr10:8131915	0.838824	INTER
10	8116175	chr10:8116175	10	8132437	chr10:8132437	0.838824	INTER
10	8116175	chr10:8116175	10	8132767	chr10:8132767	0.838824	INTER
10	8116175	chr10:8116175	10	8133088	chr10:8133088	0.833803	INTER
10	8116175	chr10:8116175	10	8133504	rs22030888	0.833803	INTER
10	8116175	chr10:8116175	10	8134394	chr10:8134394	0.832748	INTER
10	8116175	chr10:8116175	10	8134401	chr10:8134401	0.832748	INTER
10	8116175	chr10:8116175	10	8134601	chr10:8134601	0.837809	INTER
10	8116175	chr10:8116175	10	8134783	chr10:8134783	0.838824	INTER
10	8116175	chr10:8116175	10	8135685	chr10:8135685	0.838824	INTER
10	8116175	chr10:8116175	10	8136121	chr10:8136121	0.833803	INTER
10	8116175	chr10:8116175	10	8137225	rs22059485	0.838824	INTER
10	8116175	chr10:8116175	10	8138205	chr10:8138205	0.835273	INTER
10	8116175	chr10:8116175	10	8138311	chr10:8138311	0.835273	INTER
10	8116175	chr10:8116175	10	8139530	chr10:8139530	0.835273	INTER
10	8116175	chr10:8116175	10	8140777	chr10:8140777	0.829198	INTER
10	8116175	chr10:8116175	10	8141061	chr10:8141061	0.835273	INTER
10	8116175	chr10:8116175	10	8141245	chr10:8141245	0.835273	INTER
10	8116175	chr10:8116175	10	8141278	chr10:8141278	0.835273	INTER
10	8116175	chr10:8116175	10	8141618	chr10:8141618	0.835273	INTER
10	8116175	chr10:8116175	10	8141754	chr10:8141754	0.835273	INTER
10	8116175	chr10:8116175	10	8141918	chr10:8141918	0.835273	INTER
10	8116175	chr10:8116175	10	8142329	chr10:8142329	0.835273	INTER
10	8116175	chr10:8116175	10	8142620	chr10:8142620	0.835273	INTER
10	8116175	chr10:8116175	10	8142649	chr10:8142649	0.835273	INTER
10	8116176	chr10:8116176	10	8013605	chr10:8013605	0.801482	MSRB3
10	8116176	chr10:8116176	10	8013736	rs22073801	0.801482	MSRB3
10	8116176	chr10:8116176	10	8013776	chr10:8013776	0.801482	MSRB3
10	8116176	chr10:8116176	10	8015221	chr10:8015221	0.801482	MSRB3
10	8116176	chr10:8116176	10	8015332	chr10:8015332	0.801482	MSRB3
10	8116176	chr10:8116176	10	8015523	chr10:8015523	0.800221	MSRB3
10	8116176	chr10:8116176	10	8016139	chr10:8016139	0.801482	MSRB3
10	8116176	chr10:8116176	10	8017403	chr10:8017403	0.805046	MSRB3
10	8116176	chr10:8116176	10	8018664	chr10:8018664	0.801482	MSRB3
10	8116176	chr10:8116176	10	8019575	chr10:8019575	0.805046	MSRB3
10	8116176	chr10:8116176	10	8019586	chr10:8019586	0.805046	MSRB3
10	8116176	chr10:8116176	10	8019587	chr10:8019587	0.805046	MSRB3
10	8116176	chr10:8116176	10	8019830	chr10:8019830	0.805046	MSRB3
10	8116176	chr10:8116176	10	8019998	chr10:8019998	0.801482	MSRB3
10	8116176	chr10:8116176	10	8020900	chr10:8020900	0.801482	MSRB3
10	8116176	chr10:8116176	10	8021478	chr10:8021478	0.801482	MSRB3
10	8116176	chr10:8116176	10	8024230	chr10:8024230	0.81546	MSRB3
10	8116176	chr10:8116176	10	8024710	chr10:8024710	0.801482	MSRB3
10	8116176	chr10:8116176	10	8024978	chr10:8024978	0.801482	MSRB3
10	8116176	chr10:8116176	10	8025078	chr10:8025078	0.81546	MSRB3
10	8116176	chr10:8116176	10	8025555	chr10:8025555	0.801322	MSRB3
10	8116176	chr10:8116176	10	8025804	chr10:8025804	0.810854	MSRB3
10	8116176	chr10:8116176	10	8028266	chr10:8028266	0.801482	MSRB3
10	8116176	chr10:8116176	10	8028700	chr10:8028700	0.801482	MSRB3
10	8116176	chr10:8116176	10	8028735	chr10:8028735	0.801482	MSRB3
10	8116176	chr10:8116176	10	8030285	chr10:8030285	0.801482	MSRB3
10	8116176	chr10:8116176	10	8031000	chr10:8031000	0.801482	MSRB3
10	8116176	chr10:8116176	10	8032236	chr10:8032236	0.801482	MSRB3
10	8116176	chr10:8116176	10	8032293	chr10:8032293	0.801482	MSRB3
10	8116176	chr10:8116176	10	8032584	rs22094512	0.801482	MSRB3
10	8116176	chr10:8116176	10	8032661	rs22094511	0.801482	MSRB3
10	8116176	chr10:8116176	10	8032707	rs22094510	0.801482	MSRB3
10	8116176	chr10:8116176	10	8032751	rs22094487	0.801482	MSRB3
10	8116176	chr10:8116176	10	8033694	rs22044903	0.801482	MSRB3
10	8116176	chr10:8116176	10	8033696	rs22044902	0.801482	MSRB3
10	8116176	chr10:8116176	10	8035133	chr10:8035133	0.801482	MSRB3
10	8116176	chr10:8116176	10	8036430	chr10:8036430	0.801494	MSRB3
10	8116176	chr10:8116176	10	8036890	chr10:8036890	0.801482	MSRB3
10	8116176	chr10:8116176	10	8036975	chr10:8036975	0.801482	MSRB3
10	8116176	chr10:8116176	10	8039859	chr10:8039859	0.812287	MSRB3
10	8116176	chr10:8116176	10	8039966	chr10:8039966	0.81108	MSRB3
10	8116176	chr10:8116176	10	8040034	chr10:8040034	0.815244	MSRB3
10	8116176	chr10:8116176	10	8040537	chr10:8040537	0.812287	INTER
10	8116176	chr10:8116176	10	8063575	chr10:8063575	0.808847	INTER
10	8116176	chr10:8116176	10	8064096	chr10:8064096	0.808847	INTER
10	8116176	chr10:8116176	10	8064821	chr10:8064821	0.812516	INTER
10	8116176	chr10:8116176	10	8065082	chr10:8065082	0.825436	INTER
10	8116176	chr10:8116176	10	8066994	chr10:8066994	0.814781	INTER
10	8116176	chr10:8116176	10	8067082	chr10:8067082	0.814781	INTER
10	8116176	chr10:8116176	10	8067084	chr10:8067084	0.814781	INTER
10	8116176	chr10:8116176	10	8067139	chr10:8067139	0.814781	INTER
10	8116176	chr10:8116176	10	8067449	chr10:8067449	0.808847	INTER
10	8116176	chr10:8116176	10	8067611	chr10:8067611	0.809962	INTER
10	8116176	chr10:8116176	10	8067850	chr10:8067850	0.818421	INTER
10	8116176	chr10:8116176	10	8068153	chr10:8068153	0.80827	INTER
10	8116176	chr10:8116176	10	8068396	chr10:8068396	0.813573	INTER
10	8116176	chr10:8116176	10	8068464	chr10:8068464	0.806456	INTER
10	8116176	chr10:8116176	10	8068757	chr10:8068757	0.814787	INTER
10	8116176	chr10:8116176	10	8068994	chr10:8068994	0.812297	INTER
10	8116176	chr10:8116176	10	8069068	chr10:8069068	0.809962	INTER
10	8116176	chr10:8116176	10	8069103	chr10:8069103	0.814781	INTER
10	8116176	chr10:8116176	10	8069255	chr10:8069255	0.808717	INTER
10	8116176	chr10:8116176	10	8069322	chr10:8069322	0.809962	INTER
10	8116176	chr10:8116176	10	8069384	chr10:8069384	0.805202	INTER
10	8116176	chr10:8116176	10	8069478	chr10:8069478	0.814781	INTER
10	8116176	chr10:8116176	10	8069486	chr10:8069486	0.814781	INTER
10	8116176	chr10:8116176	10	8069723	chr10:8069723	0.808847	INTER
10	8116176	chr10:8116176	10	8069811	chr10:8069811	0.831867	INTER
10	8116176	chr10:8116176	10	8069824	chr10:8069824	0.830739	INTER
10	8116176	chr10:8116176	10	8069894	chr10:8069894	0.808717	INTER
10	8116176	chr10:8116176	10	8070158	chr10:8070158	0.814781	INTER
10	8116176	chr10:8116176	10	8070805	chr10:8070805	0.813625	INTER
10	8116176	chr10:8116176	10	8070913	chr10:8070913	0.807751	INTER
10	8116176	chr10:8116176	10	8070976	chr10:8070976	0.815593	INTER
10	8116176	chr10:8116176	10	8071310	chr10:8071310	0.829086	INTER
10	8116176	chr10:8116176	10	8071962	chr10:8071962	0.814781	INTER
10	8116176	chr10:8116176	10	8072474	chr10:8072474	0.814781	INTER
10	8116176	chr10:8116176	10	8072855	chr10:8072855	0.814781	INTER
10	8116176	chr10:8116176	10	8072856	chr10:8072856	0.814781	INTER
10	8116176	chr10:8116176	10	8072905	chr10:8072905	0.814781	INTER
10	8116176	chr10:8116176	10	8073061	chr10:8073061	0.814781	INTER
10	8116176	chr10:8116176	10	8073426	chr10:8073426	0.814781	INTER
10	8116176	chr10:8116176	10	8073441	chr10:8073441	0.814781	INTER
10	8116176	chr10:8116176	10	8073660	chr10:8073660	0.813906	INTER
10	8116176	chr10:8116176	10	8073677	chr10:8073677	0.814346	INTER
10	8116176	chr10:8116176	10	8073737	chr10:8073737	0.816131	INTER
10	8116176	chr10:8116176	10	8073780	chr10:8073780	0.805944	INTER
10	8116176	chr10:8116176	10	8073906	chr10:8073906	0.814781	INTER
10	8116176	chr10:8116176	10	8073942	chr10:8073942	0.830739	INTER
10	8116176	chr10:8116176	10	8073955	chr10:8073955	0.830739	INTER
10	8116176	chr10:8116176	10	8074286	chr10:8074286	0.818421	INTER
10	8116176	chr10:8116176	10	8074445	chr10:8074445	0.814781	INTER
10	8116176	chr10:8116176	10	8074913	chr10:8074913	0.814781	INTER
10	8116176	chr10:8116176	10	8074937	chr10:8074937	0.817233	INTER
10	8116176	chr10:8116176	10	8081917	chr10:8081917	0.800238	LOC111097584
10	8116176	chr10:8116176	10	8081935	chr10:8081935	0.800238	LOC111097584
10	8116176	chr10:8116176	10	8082236	chr10:8082236	0.804291	LOC111097584
10	8116176	chr10:8116176	10	8082269	chr10:8082269	0.852353	LOC111097584
10	8116176	chr10:8116176	10	8082492	chr10:8082492	0.804635	LOC111097584
10	8116176	chr10:8116176	10	8082718	chr10:8082718	0.830694	LOC111097584
10	8116176	chr10:8116176	10	8082857	chr10:8082857	0.836853	LOC111097584
10	8116176	chr10:8116176	10	8083437	chr10:8083437	0.832863	LOC111097584
10	8116176	chr10:8116176	10	8083905	chr10:8083905	0.839198	INTER
10	8116176	chr10:8116176	10	8084238	chr10:8084238	0.839198	INTER
10	8116176	chr10:8116176	10	8084855	chr10:8084855	0.833803	INTER
10	8116176	chr10:8116176	10	8084878	chr10:8084878	0.83419	INTER
10	8116176	chr10:8116176	10	8085549	chr10:8085549	0.839198	INTER
10	8116176	chr10:8116176	10	8086573	chr10:8086573	0.824459	INTER
10	8116176	chr10:8116176	10	8089083	chr10:8089083	0.837787	INTER
10	8116176	chr10:8116176	10	8103545	chr10:8103545	0.828755	INTER
10	8116176	chr10:8116176	10	8104725	chr10:8104725	0.835655	INTER
10	8116176	chr10:8116176	10	8105419	chr10:8105419	0.830623	INTER
10	8116176	chr10:8116176	10	8107185	chr10:8107185	0.835655	INTER
10	8116176	chr10:8116176	10	8107514	chr10:8107514	0.839198	INTER
10	8116176	chr10:8116176	10	8110638	chr10:8110638	0.837925	INTER
10	8116176	chr10:8116176	10	8110828	chr10:8110828	0.825965	INTER
10	8116176	chr10:8116176	10	8110880	chr10:8110880	0.817356	INTER
10	8116176	chr10:8116176	10	8111196	chr10:8111196	0.838824	INTER
10	8116176	chr10:8116176	10	8111714	chr10:8111714	0.836679	INTER
10	8116176	chr10:8116176	10	8112448	chr10:8112448	0.839198	INTER
10	8116176	chr10:8116176	10	8112535	chr10:8112535	0.83419	INTER
10	8116176	chr10:8116176	10	8112770	chr10:8112770	0.839198	INTER
10	8116176	chr10:8116176	10	8113453	chr10:8113453	0.842771	INTER
10	8116176	chr10:8116176	10	8113777	chr10:8113777	0.822257	INTER
10	8116176	chr10:8116176	10	8113875	chr10:8113875	0.839198	INTER
10	8116176	chr10:8116176	10	8114294	chr10:8114294	0.839198	INTER
10	8116176	chr10:8116176	10	8114410	rs22060532	0.839198	INTER
10	8116176	chr10:8116176	10	8114531	rs22060531	0.844055	INTER
10	8116176	chr10:8116176	10	8114533	rs22060530	0.850445	INTER
10	8116176	chr10:8116176	10	8114836	chr10:8114836	0.839198	INTER
10	8116176	chr10:8116176	10	8114901	chr10:8114901	0.839198	INTER
10	8116176	chr10:8116176	10	8115107	rs22095859	0.839198	INTER
10	8116176	chr10:8116176	10	8115249	rs22095861	0.830623	INTER
10	8116176	chr10:8116176	10	8115407	rs22095863	0.838183	INTER
10	8116176	chr10:8116176	10	8115718	chr10:8115718	0.842771	INTER
10	8116176	chr10:8116176	10	8115907	chr10:8115907	0.839198	INTER
10	8116176	chr10:8116176	10	8116174	chr10:8116174	1	INTER
10	8116176	chr10:8116176	10	8116175	chr10:8116175	1	INTER
10	8116176	chr10:8116176	10	8116176	chr10:8116176	1	INTER
10	8116176	chr10:8116176	10	8116522	chr10:8116522	0.839198	INTER
10	8116176	chr10:8116176	10	8116710	chr10:8116710	0.839198	INTER
10	8116176	chr10:8116176	10	8116853	chr10:8116853	0.839198	INTER
10	8116176	chr10:8116176	10	8117199	chr10:8117199	0.84541	INTER
10	8116176	chr10:8116176	10	8117281	chr10:8117281	0.83419	INTER
10	8116176	chr10:8116176	10	8117435	chr10:8117435	0.841805	INTER
10	8116176	chr10:8116176	10	8117618	chr10:8117618	0.839198	INTER
10	8116176	chr10:8116176	10	8117743	chr10:8117743	0.841805	INTER
10	8116176	chr10:8116176	10	8118048	chr10:8118048	0.839198	INTER
10	8116176	chr10:8116176	10	8118222	chr10:8118222	0.839198	INTER
10	8116176	chr10:8116176	10	8119556	chr10:8119556	0.842771	INTER
10	8116176	chr10:8116176	10	8119657	chr10:8119657	0.839198	INTER
10	8116176	chr10:8116176	10	8119811	chr10:8119811	0.83317	INTER
10	8116176	chr10:8116176	10	8120568	chr10:8120568	0.828143	INTER
10	8116176	chr10:8116176	10	8121650	chr10:8121650	0.842771	INTER
10	8116176	chr10:8116176	10	8122145	chr10:8122145	0.848054	INTER
10	8116176	chr10:8116176	10	8122556	chr10:8122556	0.835664	INTER
10	8116176	chr10:8116176	10	8122843	chr10:8122843	0.839198	INTER
10	8116176	chr10:8116176	10	8125980	chr10:8125980	0.839198	INTER
10	8116176	chr10:8116176	10	8126648	chr10:8126648	0.839198	INTER
10	8116176	chr10:8116176	10	8126687	chr10:8126687	0.839198	INTER
10	8116176	chr10:8116176	10	8126750	chr10:8126750	0.83419	INTER
10	8116176	chr10:8116176	10	8127034	chr10:8127034	0.83419	INTER
10	8116176	chr10:8116176	10	8127635	chr10:8127635	0.837147	INTER
10	8116176	chr10:8116176	10	8129376	chr10:8129376	0.83419	INTER
10	8116176	chr10:8116176	10	8129812	chr10:8129812	0.839198	INTER
10	8116176	chr10:8116176	10	8129853	chr10:8129853	0.839198	INTER
10	8116176	chr10:8116176	10	8129954	chr10:8129954	0.839198	INTER
10	8116176	chr10:8116176	10	8130351	chr10:8130351	0.839198	INTER
10	8116176	chr10:8116176	10	8131053	chr10:8131053	0.839198	INTER
10	8116176	chr10:8116176	10	8131313	chr10:8131313	0.839198	INTER
10	8116176	chr10:8116176	10	8131343	chr10:8131343	0.842771	INTER
10	8116176	chr10:8116176	10	8131499	chr10:8131499	0.839198	INTER
10	8116176	chr10:8116176	10	8131703	chr10:8131703	0.839198	INTER
10	8116176	chr10:8116176	10	8131915	chr10:8131915	0.839198	INTER
10	8116176	chr10:8116176	10	8132437	chr10:8132437	0.839198	INTER
10	8116176	chr10:8116176	10	8132767	chr10:8132767	0.839198	INTER
10	8116176	chr10:8116176	10	8133088	chr10:8133088	0.83419	INTER
10	8116176	chr10:8116176	10	8133504	rs22030888	0.83419	INTER
10	8116176	chr10:8116176	10	8134394	chr10:8134394	0.833136	INTER
10	8116176	chr10:8116176	10	8134401	chr10:8134401	0.833136	INTER
10	8116176	chr10:8116176	10	8134601	chr10:8134601	0.838183	INTER
10	8116176	chr10:8116176	10	8134783	chr10:8134783	0.839198	INTER
10	8116176	chr10:8116176	10	8135685	chr10:8135685	0.839198	INTER
10	8116176	chr10:8116176	10	8136121	chr10:8136121	0.83419	INTER
10	8116176	chr10:8116176	10	8137225	rs22059485	0.839198	INTER
10	8116176	chr10:8116176	10	8138205	chr10:8138205	0.835655	INTER
10	8116176	chr10:8116176	10	8138311	chr10:8138311	0.835655	INTER
10	8116176	chr10:8116176	10	8139530	chr10:8139530	0.835655	INTER
10	8116176	chr10:8116176	10	8140777	chr10:8140777	0.829595	INTER
10	8116176	chr10:8116176	10	8141061	chr10:8141061	0.835655	INTER
10	8116176	chr10:8116176	10	8141245	chr10:8141245	0.835655	INTER
10	8116176	chr10:8116176	10	8141278	chr10:8141278	0.835655	INTER
10	8116176	chr10:8116176	10	8141618	chr10:8141618	0.835655	INTER
10	8116176	chr10:8116176	10	8141754	chr10:8141754	0.835655	INTER
10	8116176	chr10:8116176	10	8141918	chr10:8141918	0.835655	INTER
10	8116176	chr10:8116176	10	8142329	chr10:8142329	0.835655	INTER
10	8116176	chr10:8116176	10	8142620	chr10:8142620	0.835655	INTER
10	8116176	chr10:8116176	10	8142649	chr10:8142649	0.835655	INTER
10	8581163	chr10:8581163	10	8581163	chr10:8581163	1	INTER
10	8581163	chr10:8581163	10	8583785	chr10:8583785	0.975234	INTER
10	8581163	chr10:8581163	10	8589159	chr10:8589159	0.942482	INTER
10	8581163	chr10:8581163	10	8597348	chr10:8597348	0.925946	INTER
10	8581163	chr10:8581163	10	8601766	chr10:8601766	0.942283	INTER
10	8581163	chr10:8581163	10	8604778	chr10:8604778	0.873757	INTER
10	8583785	chr10:8583785	10	8581163	chr10:8581163	0.975234	INTER
10	8583785	chr10:8583785	10	8583785	chr10:8583785	1	INTER
10	8583785	chr10:8583785	10	8589159	chr10:8589159	0.94979	INTER
10	8583785	chr10:8583785	10	8597348	chr10:8597348	0.932943	INTER
10	8583785	chr10:8583785	10	8601766	chr10:8601766	0.9169	INTER
10	8583785	chr10:8583785	10	8604778	chr10:8604778	0.850116	INTER
10	8589159	chr10:8589159	10	8581163	chr10:8581163	0.942482	INTER
10	8589159	chr10:8589159	10	8583785	chr10:8583785	0.94979	INTER
10	8589159	chr10:8589159	10	8589159	chr10:8589159	1	INTER
10	8589159	chr10:8589159	10	8597348	chr10:8597348	0.982783	INTER
10	8589159	chr10:8589159	10	8601766	chr10:8601766	0.966069	INTER
10	8589159	chr10:8589159	10	8604778	chr10:8604778	0.880898	INTER
10	8597348	chr10:8597348	10	8581163	chr10:8581163	0.925946	INTER
10	8597348	chr10:8597348	10	8583785	chr10:8583785	0.932943	INTER
10	8597348	chr10:8597348	10	8589159	chr10:8589159	0.982783	INTER
10	8597348	chr10:8597348	10	8597348	chr10:8597348	1	INTER
10	8597348	chr10:8597348	10	8601766	chr10:8601766	0.982993	INTER
10	8597348	chr10:8597348	10	8604778	chr10:8604778	0.896384	INTER
10	8601766	chr10:8601766	10	8581163	chr10:8581163	0.942283	INTER
10	8601766	chr10:8601766	10	8583785	chr10:8583785	0.9169	INTER
10	8601766	chr10:8601766	10	8589159	chr10:8589159	0.966069	INTER
10	8601766	chr10:8601766	10	8597348	chr10:8597348	0.982993	INTER
10	8601766	chr10:8601766	10	8601766	chr10:8601766	1	INTER
10	8601766	chr10:8601766	10	8604778	chr10:8604778	0.911922	INTER
10	8601766	chr10:8601766	10	8606037	chr10:8606037	0.804808	INTER
10	8601766	chr10:8601766	10	8612906	chr10:8612906	0.802105	INTER
10	8604778	chr10:8604778	10	8581163	chr10:8581163	0.873757	INTER
10	8604778	chr10:8604778	10	8583785	chr10:8583785	0.850116	INTER
10	8604778	chr10:8604778	10	8589159	chr10:8589159	0.880898	INTER
10	8604778	chr10:8604778	10	8597348	chr10:8597348	0.896384	INTER
10	8604778	chr10:8604778	10	8601766	chr10:8601766	0.911922	INTER
10	8604778	chr10:8604778	10	8604778	chr10:8604778	1	INTER
10	8604778	chr10:8604778	10	8606037	chr10:8606037	0.89211	INTER
10	8604778	chr10:8604778	10	8612254	chr10:8612254	0.826563	INTER
10	8604778	chr10:8604778	10	8612906	chr10:8612906	0.837657	INTER
10	8614536	chr10:8614536	10	8612906	chr10:8612906	0.870925	INTER
10	8614536	chr10:8614536	10	8614536	chr10:8614536	1	INTER
10	8614536	chr10:8614536	10	8614872	chr10:8614872	1	INTER
10	8614536	chr10:8614536	10	8615480	chr10:8615480	1	INTER
10	8614872	chr10:8614872	10	8612906	chr10:8612906	0.870925	INTER
10	8614872	chr10:8614872	10	8614536	chr10:8614536	1	INTER
10	8614872	chr10:8614872	10	8614872	chr10:8614872	1	INTER
10	8614872	chr10:8614872	10	8615480	chr10:8615480	1	INTER
10	8615480	chr10:8615480	10	8612906	chr10:8612906	0.870925	INTER
10	8615480	chr10:8615480	10	8614536	chr10:8614536	1	INTER
10	8615480	chr10:8615480	10	8614872	chr10:8614872	1	INTER
10	8615480	chr10:8615480	10	8615480	chr10:8615480	1	INTER
10	41504918	chr10:41504918	10	41504888	chr10:41504888	0.891314	RFX8
10	41504918	chr10:41504918	10	41504918	chr10:41504918	1	RFX8
10	41504918	chr10:41504918	10	41505049	chr10:41505049	0.967939	RFX8
10	41504918	chr10:41504918	10	41505142	chr10:41505142	0.891352	RFX8
10	41504918	chr10:41504918	10	41505190	chr10:41505190	0.859802	RFX8
10	41504918	chr10:41504918	10	41506217	chr10:41506217	0.971331	RFX8
10	41504918	chr10:41504918	10	41506301	chr10:41506301	0.971331	RFX8
10	41504918	chr10:41504918	10	41506568	chr10:41506568	0.967939	RFX8
10	41504918	chr10:41504918	10	41506655	chr10:41506655	0.971331	RFX8
10	41504918	chr10:41504918	10	41506849	chr10:41506849	0.967939	RFX8
10	41504918	chr10:41504918	10	41507558	chr10:41507558	0.971321	RFX8
10	41505049	chr10:41505049	10	41504888	chr10:41504888	0.864556	RFX8
10	41505049	chr10:41505049	10	41504918	chr10:41504918	0.967939	RFX8
10	41505049	chr10:41505049	10	41505049	chr10:41505049	1	RFX8
10	41505049	chr10:41505049	10	41505142	chr10:41505142	0.864602	RFX8
10	41505049	chr10:41505049	10	41505190	chr10:41505190	0.832414	RFX8
10	41505049	chr10:41505049	10	41506217	chr10:41506217	0.941999	RFX8
10	41505049	chr10:41505049	10	41506301	chr10:41506301	0.941999	RFX8
10	41505049	chr10:41505049	10	41506568	chr10:41506568	0.93504	RFX8
10	41505049	chr10:41505049	10	41506655	chr10:41506655	0.941999	RFX8
10	41505049	chr10:41505049	10	41506849	chr10:41506849	0.93504	RFX8
10	41505049	chr10:41505049	10	41507558	chr10:41507558	0.94198	RFX8
10	41506217	chr10:41506217	10	41504888	chr10:41504888	0.918065	RFX8
10	41506217	chr10:41506217	10	41504918	chr10:41504918	0.971331	RFX8
10	41506217	chr10:41506217	10	41505049	chr10:41505049	0.941999	RFX8
10	41506217	chr10:41506217	10	41505142	chr10:41505142	0.918093	RFX8
10	41506217	chr10:41506217	10	41505190	chr10:41505190	0.888706	RFX8
10	41506217	chr10:41506217	10	41506217	chr10:41506217	1	RFX8
10	41506217	chr10:41506217	10	41506301	chr10:41506301	1	RFX8
10	41506217	chr10:41506217	10	41506568	chr10:41506568	0.941999	RFX8
10	41506217	chr10:41506217	10	41506655	chr10:41506655	1	RFX8
10	41506217	chr10:41506217	10	41506849	chr10:41506849	0.941999	RFX8
10	41506217	chr10:41506217	10	41507558	chr10:41507558	1	RFX8
10	41506301	chr10:41506301	10	41504888	chr10:41504888	0.918065	RFX8
10	41506301	chr10:41506301	10	41504918	chr10:41504918	0.971331	RFX8
10	41506301	chr10:41506301	10	41505049	chr10:41505049	0.941999	RFX8
10	41506301	chr10:41506301	10	41505142	chr10:41505142	0.918093	RFX8
10	41506301	chr10:41506301	10	41505190	chr10:41505190	0.888706	RFX8
10	41506301	chr10:41506301	10	41506217	chr10:41506217	1	RFX8
10	41506301	chr10:41506301	10	41506301	chr10:41506301	1	RFX8
10	41506301	chr10:41506301	10	41506568	chr10:41506568	0.941999	RFX8
10	41506301	chr10:41506301	10	41506655	chr10:41506655	1	RFX8
10	41506301	chr10:41506301	10	41506849	chr10:41506849	0.941999	RFX8
10	41506301	chr10:41506301	10	41507558	chr10:41507558	1	RFX8
10	41506568	chr10:41506568	10	41504888	chr10:41504888	0.864556	RFX8
10	41506568	chr10:41506568	10	41504918	chr10:41504918	0.967939	RFX8
10	41506568	chr10:41506568	10	41505049	chr10:41505049	0.93504	RFX8
10	41506568	chr10:41506568	10	41505142	chr10:41505142	0.864602	RFX8
10	41506568	chr10:41506568	10	41505190	chr10:41505190	0.832414	RFX8
10	41506568	chr10:41506568	10	41506217	chr10:41506217	0.941999	RFX8
10	41506568	chr10:41506568	10	41506301	chr10:41506301	0.941999	RFX8
10	41506568	chr10:41506568	10	41506568	chr10:41506568	1	RFX8
10	41506568	chr10:41506568	10	41506655	chr10:41506655	0.941999	RFX8
10	41506568	chr10:41506568	10	41506849	chr10:41506849	1	RFX8
10	41506568	chr10:41506568	10	41507558	chr10:41507558	0.94198	RFX8
10	41506655	chr10:41506655	10	41504888	chr10:41504888	0.918065	RFX8
10	41506655	chr10:41506655	10	41504918	chr10:41504918	0.971331	RFX8
10	41506655	chr10:41506655	10	41505049	chr10:41505049	0.941999	RFX8
10	41506655	chr10:41506655	10	41505142	chr10:41505142	0.918093	RFX8
10	41506655	chr10:41506655	10	41505190	chr10:41505190	0.888706	RFX8
10	41506655	chr10:41506655	10	41506217	chr10:41506217	1	RFX8
10	41506655	chr10:41506655	10	41506301	chr10:41506301	1	RFX8
10	41506655	chr10:41506655	10	41506568	chr10:41506568	0.941999	RFX8
10	41506655	chr10:41506655	10	41506655	chr10:41506655	1	RFX8
10	41506655	chr10:41506655	10	41506849	chr10:41506849	0.941999	RFX8
10	41506655	chr10:41506655	10	41507558	chr10:41507558	1	RFX8
10	41506849	chr10:41506849	10	41504888	chr10:41504888	0.864556	RFX8
10	41506849	chr10:41506849	10	41504918	chr10:41504918	0.967939	RFX8
10	41506849	chr10:41506849	10	41505049	chr10:41505049	0.93504	RFX8
10	41506849	chr10:41506849	10	41505142	chr10:41505142	0.864602	RFX8
10	41506849	chr10:41506849	10	41505190	chr10:41505190	0.832414	RFX8
10	41506849	chr10:41506849	10	41506217	chr10:41506217	0.941999	RFX8
10	41506849	chr10:41506849	10	41506301	chr10:41506301	0.941999	RFX8
10	41506849	chr10:41506849	10	41506568	chr10:41506568	1	RFX8
10	41506849	chr10:41506849	10	41506655	chr10:41506655	0.941999	RFX8
10	41506849	chr10:41506849	10	41506849	chr10:41506849	1	RFX8
10	41506849	chr10:41506849	10	41507558	chr10:41507558	0.94198	RFX8
10	41507558	chr10:41507558	10	41504888	chr10:41504888	0.918065	RFX8
10	41507558	chr10:41507558	10	41504918	chr10:41504918	0.971321	RFX8
10	41507558	chr10:41507558	10	41505049	chr10:41505049	0.94198	RFX8
10	41507558	chr10:41507558	10	41505142	chr10:41505142	0.918065	RFX8
10	41507558	chr10:41507558	10	41505190	chr10:41505190	0.888668	RFX8
10	41507558	chr10:41507558	10	41506217	chr10:41506217	1	RFX8
10	41507558	chr10:41507558	10	41506301	chr10:41506301	1	RFX8
10	41507558	chr10:41507558	10	41506568	chr10:41506568	0.94198	RFX8
10	41507558	chr10:41507558	10	41506655	chr10:41506655	1	RFX8
10	41507558	chr10:41507558	10	41506849	chr10:41506849	0.94198	RFX8
10	41507558	chr10:41507558	10	41507558	chr10:41507558	1	RFX8
20	16594598	chr20:16594598	20	16594598	chr20:16594598	1	INTER
20	16594598	chr20:16594598	20	16595519	chr20:16595519	1	INTER
20	16594598	chr20:16594598	20	16595717	chr20:16595717	1	INTER
20	16594598	chr20:16594598	20	16595938	chr20:16595938	1	INTER
20	16594598	chr20:16594598	20	16596248	chr20:16596248	1	INTER
20	16594598	chr20:16594598	20	16596343	chr20:16596343	1	INTER
20	16594598	chr20:16594598	20	16596466	chr20:16596466	0.95059	INTER
20	16594598	chr20:16594598	20	16596504	chr20:16596504	0.896896	INTER
20	16594598	chr20:16594598	20	16596631	chr20:16596631	1	INTER
20	16594598	chr20:16594598	20	16597311	chr20:16597311	0.958686	INTER
20	16594598	chr20:16594598	20	16598698	chr20:16598698	1	INTER
20	16594598	chr20:16594598	20	16603809	chr20:16603809	1	INTER
20	16594598	chr20:16594598	20	16604304	chr20:16604304	1	LOC111091431
20	16594598	chr20:16594598	20	16607008	chr20:16607008	1	LOC111091431
20	16594598	chr20:16594598	20	16607290	chr20:16607290	1	LOC111091431
20	16594598	chr20:16594598	20	16610276	chr20:16610276	1	LOC111091431
20	16594598	chr20:16594598	20	16610335	chr20:16610335	1	LOC111091431
20	16594598	chr20:16594598	20	16622097	chr20:16622097	0.901562	LOC111091431
20	16594598	chr20:16594598	20	16626348	chr20:16626348	0.901562	LOC111091431
20	16594598	chr20:16594598	20	16626625	chr20:16626625	0.901562	LOC111091431
20	16594598	chr20:16594598	20	16626751	chr20:16626751	0.901549	LOC111091431
20	16594598	chr20:16594598	20	16626985	chr20:16626985	0.852911	LOC111091431
20	16594598	chr20:16594598	20	16637138	chr20:16637138	0.852911	INTER
20	16594598	chr20:16594598	20	16646775	chr20:16646775	0.901562	INTER
20	16594598	chr20:16594598	20	16653394	chr20:16653394	0.901562	INTER
20	16594598	chr20:16594598	20	16655201	chr20:16655201	0.901562	INTER
20	16594598	chr20:16594598	20	16675567	chr20:16675567	0.81304	INTER
20	16594598	chr20:16594598	20	16676272	chr20:16676272	0.901562	INTER
20	16594598	chr20:16594598	20	16677333	chr20:16677333	0.901562	INTER
20	16594598	chr20:16594598	20	16677418	chr20:16677418	0.854229	INTER
20	16594598	chr20:16594598	20	16677768	chr20:16677768	0.821737	INTER
20	16594598	chr20:16594598	20	16678666	chr20:16678666	0.854229	INTER
20	16594598	chr20:16594598	20	16682471	chr20:16682471	0.854229	INTER
20	16594598	chr20:16594598	20	16685357	chr20:16685357	0.854229	INTER
20	16594598	chr20:16594598	20	16685755	chr20:16685755	0.854229	INTER
20	16595519	chr20:16595519	20	16594598	chr20:16594598	1	INTER
20	16595519	chr20:16595519	20	16595519	chr20:16595519	1	INTER
20	16595519	chr20:16595519	20	16595717	chr20:16595717	1	INTER
20	16595519	chr20:16595519	20	16595938	chr20:16595938	1	INTER
20	16595519	chr20:16595519	20	16596248	chr20:16596248	1	INTER
20	16595519	chr20:16595519	20	16596343	chr20:16596343	1	INTER
20	16595519	chr20:16595519	20	16596466	chr20:16596466	0.95059	INTER
20	16595519	chr20:16595519	20	16596504	chr20:16596504	0.896896	INTER
20	16595519	chr20:16595519	20	16596631	chr20:16596631	1	INTER
20	16595519	chr20:16595519	20	16597311	chr20:16597311	0.958686	INTER
20	16595519	chr20:16595519	20	16598698	chr20:16598698	1	INTER
20	16595519	chr20:16595519	20	16603809	chr20:16603809	1	INTER
20	16595519	chr20:16595519	20	16604304	chr20:16604304	1	LOC111091431
20	16595519	chr20:16595519	20	16607008	chr20:16607008	1	LOC111091431
20	16595519	chr20:16595519	20	16607290	chr20:16607290	1	LOC111091431
20	16595519	chr20:16595519	20	16610276	chr20:16610276	1	LOC111091431
20	16595519	chr20:16595519	20	16610335	chr20:16610335	1	LOC111091431
20	16595519	chr20:16595519	20	16622097	chr20:16622097	0.901562	LOC111091431
20	16595519	chr20:16595519	20	16626348	chr20:16626348	0.901562	LOC111091431
20	16595519	chr20:16595519	20	16626625	chr20:16626625	0.901562	LOC111091431
20	16595519	chr20:16595519	20	16626751	chr20:16626751	0.901549	LOC111091431
20	16595519	chr20:16595519	20	16626985	chr20:16626985	0.852911	LOC111091431
20	16595519	chr20:16595519	20	16637138	chr20:16637138	0.852911	INTER
20	16595519	chr20:16595519	20	16646775	chr20:16646775	0.901562	INTER
20	16595519	chr20:16595519	20	16653394	chr20:16653394	0.901562	INTER
20	16595519	chr20:16595519	20	16655201	chr20:16655201	0.901562	INTER
20	16595519	chr20:16595519	20	16675567	chr20:16675567	0.81304	INTER
20	16595519	chr20:16595519	20	16676272	chr20:16676272	0.901562	INTER
20	16595519	chr20:16595519	20	16677333	chr20:16677333	0.901562	INTER
20	16595519	chr20:16595519	20	16677418	chr20:16677418	0.854229	INTER
20	16595519	chr20:16595519	20	16677768	chr20:16677768	0.821737	INTER
20	16595519	chr20:16595519	20	16678666	chr20:16678666	0.854229	INTER
20	16595519	chr20:16595519	20	16682471	chr20:16682471	0.854229	INTER
20	16595519	chr20:16595519	20	16685357	chr20:16685357	0.854229	INTER
20	16595519	chr20:16595519	20	16685755	chr20:16685755	0.854229	INTER
20	16595717	chr20:16595717	20	16594598	chr20:16594598	1	INTER
20	16595717	chr20:16595717	20	16595519	chr20:16595519	1	INTER
20	16595717	chr20:16595717	20	16595717	chr20:16595717	1	INTER
20	16595717	chr20:16595717	20	16595938	chr20:16595938	1	INTER
20	16595717	chr20:16595717	20	16596248	chr20:16596248	1	INTER
20	16595717	chr20:16595717	20	16596343	chr20:16596343	1	INTER
20	16595717	chr20:16595717	20	16596466	chr20:16596466	0.95059	INTER
20	16595717	chr20:16595717	20	16596504	chr20:16596504	0.896896	INTER
20	16595717	chr20:16595717	20	16596631	chr20:16596631	1	INTER
20	16595717	chr20:16595717	20	16597311	chr20:16597311	0.958686	INTER
20	16595717	chr20:16595717	20	16598698	chr20:16598698	1	INTER
20	16595717	chr20:16595717	20	16603809	chr20:16603809	1	INTER
20	16595717	chr20:16595717	20	16604304	chr20:16604304	1	LOC111091431
20	16595717	chr20:16595717	20	16607008	chr20:16607008	1	LOC111091431
20	16595717	chr20:16595717	20	16607290	chr20:16607290	1	LOC111091431
20	16595717	chr20:16595717	20	16610276	chr20:16610276	1	LOC111091431
20	16595717	chr20:16595717	20	16610335	chr20:16610335	1	LOC111091431
20	16595717	chr20:16595717	20	16622097	chr20:16622097	0.901562	LOC111091431
20	16595717	chr20:16595717	20	16626348	chr20:16626348	0.901562	LOC111091431
20	16595717	chr20:16595717	20	16626625	chr20:16626625	0.901562	LOC111091431
20	16595717	chr20:16595717	20	16626751	chr20:16626751	0.901549	LOC111091431
20	16595717	chr20:16595717	20	16626985	chr20:16626985	0.852911	LOC111091431
20	16595717	chr20:16595717	20	16637138	chr20:16637138	0.852911	INTER
20	16595717	chr20:16595717	20	16646775	chr20:16646775	0.901562	INTER
20	16595717	chr20:16595717	20	16653394	chr20:16653394	0.901562	INTER
20	16595717	chr20:16595717	20	16655201	chr20:16655201	0.901562	INTER
20	16595717	chr20:16595717	20	16675567	chr20:16675567	0.81304	INTER
20	16595717	chr20:16595717	20	16676272	chr20:16676272	0.901562	INTER
20	16595717	chr20:16595717	20	16677333	chr20:16677333	0.901562	INTER
20	16595717	chr20:16595717	20	16677418	chr20:16677418	0.854229	INTER
20	16595717	chr20:16595717	20	16677768	chr20:16677768	0.821737	INTER
20	16595717	chr20:16595717	20	16678666	chr20:16678666	0.854229	INTER
20	16595717	chr20:16595717	20	16682471	chr20:16682471	0.854229	INTER
20	16595717	chr20:16595717	20	16685357	chr20:16685357	0.854229	INTER
20	16595717	chr20:16595717	20	16685755	chr20:16685755	0.854229	INTER
20	16595938	chr20:16595938	20	16594598	chr20:16594598	1	INTER
20	16595938	chr20:16595938	20	16595519	chr20:16595519	1	INTER
20	16595938	chr20:16595938	20	16595717	chr20:16595717	1	INTER
20	16595938	chr20:16595938	20	16595938	chr20:16595938	1	INTER
20	16595938	chr20:16595938	20	16596248	chr20:16596248	1	INTER
20	16595938	chr20:16595938	20	16596343	chr20:16596343	1	INTER
20	16595938	chr20:16595938	20	16596466	chr20:16596466	0.95059	INTER
20	16595938	chr20:16595938	20	16596504	chr20:16596504	0.896896	INTER
20	16595938	chr20:16595938	20	16596631	chr20:16596631	1	INTER
20	16595938	chr20:16595938	20	16597311	chr20:16597311	0.958686	INTER
20	16595938	chr20:16595938	20	16598698	chr20:16598698	1	INTER
20	16595938	chr20:16595938	20	16603809	chr20:16603809	1	INTER
20	16595938	chr20:16595938	20	16604304	chr20:16604304	1	LOC111091431
20	16595938	chr20:16595938	20	16607008	chr20:16607008	1	LOC111091431
20	16595938	chr20:16595938	20	16607290	chr20:16607290	1	LOC111091431
20	16595938	chr20:16595938	20	16610276	chr20:16610276	1	LOC111091431
20	16595938	chr20:16595938	20	16610335	chr20:16610335	1	LOC111091431
20	16595938	chr20:16595938	20	16622097	chr20:16622097	0.901562	LOC111091431
20	16595938	chr20:16595938	20	16626348	chr20:16626348	0.901562	LOC111091431
20	16595938	chr20:16595938	20	16626625	chr20:16626625	0.901562	LOC111091431
20	16595938	chr20:16595938	20	16626751	chr20:16626751	0.901549	LOC111091431
20	16595938	chr20:16595938	20	16626985	chr20:16626985	0.852911	LOC111091431
20	16595938	chr20:16595938	20	16637138	chr20:16637138	0.852911	INTER
20	16595938	chr20:16595938	20	16646775	chr20:16646775	0.901562	INTER
20	16595938	chr20:16595938	20	16653394	chr20:16653394	0.901562	INTER
20	16595938	chr20:16595938	20	16655201	chr20:16655201	0.901562	INTER
20	16595938	chr20:16595938	20	16675567	chr20:16675567	0.81304	INTER
20	16595938	chr20:16595938	20	16676272	chr20:16676272	0.901562	INTER
20	16595938	chr20:16595938	20	16677333	chr20:16677333	0.901562	INTER
20	16595938	chr20:16595938	20	16677418	chr20:16677418	0.854229	INTER
20	16595938	chr20:16595938	20	16677768	chr20:16677768	0.821737	INTER
20	16595938	chr20:16595938	20	16678666	chr20:16678666	0.854229	INTER
20	16595938	chr20:16595938	20	16682471	chr20:16682471	0.854229	INTER
20	16595938	chr20:16595938	20	16685357	chr20:16685357	0.854229	INTER
20	16595938	chr20:16595938	20	16685755	chr20:16685755	0.854229	INTER
20	16596248	chr20:16596248	20	16594598	chr20:16594598	1	INTER
20	16596248	chr20:16596248	20	16595519	chr20:16595519	1	INTER
20	16596248	chr20:16596248	20	16595717	chr20:16595717	1	INTER
20	16596248	chr20:16596248	20	16595938	chr20:16595938	1	INTER
20	16596248	chr20:16596248	20	16596248	chr20:16596248	1	INTER
20	16596248	chr20:16596248	20	16596343	chr20:16596343	1	INTER
20	16596248	chr20:16596248	20	16596466	chr20:16596466	0.95059	INTER
20	16596248	chr20:16596248	20	16596504	chr20:16596504	0.896896	INTER
20	16596248	chr20:16596248	20	16596631	chr20:16596631	1	INTER
20	16596248	chr20:16596248	20	16597311	chr20:16597311	0.958686	INTER
20	16596248	chr20:16596248	20	16598698	chr20:16598698	1	INTER
20	16596248	chr20:16596248	20	16603809	chr20:16603809	1	INTER
20	16596248	chr20:16596248	20	16604304	chr20:16604304	1	LOC111091431
20	16596248	chr20:16596248	20	16607008	chr20:16607008	1	LOC111091431
20	16596248	chr20:16596248	20	16607290	chr20:16607290	1	LOC111091431
20	16596248	chr20:16596248	20	16610276	chr20:16610276	1	LOC111091431
20	16596248	chr20:16596248	20	16610335	chr20:16610335	1	LOC111091431
20	16596248	chr20:16596248	20	16622097	chr20:16622097	0.901562	LOC111091431
20	16596248	chr20:16596248	20	16626348	chr20:16626348	0.901562	LOC111091431
20	16596248	chr20:16596248	20	16626625	chr20:16626625	0.901562	LOC111091431
20	16596248	chr20:16596248	20	16626751	chr20:16626751	0.901549	LOC111091431
20	16596248	chr20:16596248	20	16626985	chr20:16626985	0.852911	LOC111091431
20	16596248	chr20:16596248	20	16637138	chr20:16637138	0.852911	INTER
20	16596248	chr20:16596248	20	16646775	chr20:16646775	0.901562	INTER
20	16596248	chr20:16596248	20	16653394	chr20:16653394	0.901562	INTER
20	16596248	chr20:16596248	20	16655201	chr20:16655201	0.901562	INTER
20	16596248	chr20:16596248	20	16675567	chr20:16675567	0.81304	INTER
20	16596248	chr20:16596248	20	16676272	chr20:16676272	0.901562	INTER
20	16596248	chr20:16596248	20	16677333	chr20:16677333	0.901562	INTER
20	16596248	chr20:16596248	20	16677418	chr20:16677418	0.854229	INTER
20	16596248	chr20:16596248	20	16677768	chr20:16677768	0.821737	INTER
20	16596248	chr20:16596248	20	16678666	chr20:16678666	0.854229	INTER
20	16596248	chr20:16596248	20	16682471	chr20:16682471	0.854229	INTER
20	16596248	chr20:16596248	20	16685357	chr20:16685357	0.854229	INTER
20	16596248	chr20:16596248	20	16685755	chr20:16685755	0.854229	INTER
20	16596343	chr20:16596343	20	16594598	chr20:16594598	1	INTER
20	16596343	chr20:16596343	20	16595519	chr20:16595519	1	INTER
20	16596343	chr20:16596343	20	16595717	chr20:16595717	1	INTER
20	16596343	chr20:16596343	20	16595938	chr20:16595938	1	INTER
20	16596343	chr20:16596343	20	16596248	chr20:16596248	1	INTER
20	16596343	chr20:16596343	20	16596343	chr20:16596343	1	INTER
20	16596343	chr20:16596343	20	16596466	chr20:16596466	0.948283	INTER
20	16596343	chr20:16596343	20	16596504	chr20:16596504	0.945707	INTER
20	16596343	chr20:16596343	20	16596631	chr20:16596631	1	INTER
20	16596343	chr20:16596343	20	16597311	chr20:16597311	1	INTER
20	16596343	chr20:16596343	20	16598698	chr20:16598698	1	INTER
20	16596343	chr20:16596343	20	16603809	chr20:16603809	1	INTER
20	16596343	chr20:16596343	20	16604304	chr20:16604304	1	LOC111091431
20	16596343	chr20:16596343	20	16607008	chr20:16607008	1	LOC111091431
20	16596343	chr20:16596343	20	16607290	chr20:16607290	1	LOC111091431
20	16596343	chr20:16596343	20	16610276	chr20:16610276	1	LOC111091431
20	16596343	chr20:16596343	20	16610335	chr20:16610335	1	LOC111091431
20	16596343	chr20:16596343	20	16622097	chr20:16622097	0.896968	LOC111091431
20	16596343	chr20:16596343	20	16626348	chr20:16626348	0.896968	LOC111091431
20	16596343	chr20:16596343	20	16626625	chr20:16626625	0.896968	LOC111091431
20	16596343	chr20:16596343	20	16626751	chr20:16626751	0.896956	LOC111091431
20	16596343	chr20:16596343	20	16626985	chr20:16626985	0.846052	LOC111091431
20	16596343	chr20:16596343	20	16637138	chr20:16637138	0.846052	INTER
20	16596343	chr20:16596343	20	16642819	chr20:16642819	0.803103	INTER
20	16596343	chr20:16596343	20	16646775	chr20:16646775	0.896968	INTER
20	16596343	chr20:16596343	20	16653394	chr20:16653394	0.896968	INTER
20	16596343	chr20:16596343	20	16655201	chr20:16655201	0.896968	INTER
20	16596343	chr20:16596343	20	16675567	chr20:16675567	0.804766	INTER
20	16596343	chr20:16596343	20	16676272	chr20:16676272	0.896968	INTER
20	16596343	chr20:16596343	20	16677333	chr20:16677333	0.896968	INTER
20	16596343	chr20:16596343	20	16677418	chr20:16677418	0.847548	INTER
20	16596343	chr20:16596343	20	16677768	chr20:16677768	0.847548	INTER
20	16596343	chr20:16596343	20	16678666	chr20:16678666	0.847548	INTER
20	16596343	chr20:16596343	20	16682471	chr20:16682471	0.847548	INTER
20	16596343	chr20:16596343	20	16685357	chr20:16685357	0.847548	INTER
20	16596343	chr20:16596343	20	16685755	chr20:16685755	0.847548	INTER
20	16596466	chr20:16596466	20	16594598	chr20:16594598	0.95059	INTER
20	16596466	chr20:16596466	20	16595519	chr20:16595519	0.95059	INTER
20	16596466	chr20:16596466	20	16595717	chr20:16595717	0.95059	INTER
20	16596466	chr20:16596466	20	16595938	chr20:16595938	0.95059	INTER
20	16596466	chr20:16596466	20	16596248	chr20:16596248	0.95059	INTER
20	16596466	chr20:16596466	20	16596343	chr20:16596343	0.948283	INTER
20	16596466	chr20:16596466	20	16596466	chr20:16596466	1	INTER
20	16596466	chr20:16596466	20	16596504	chr20:16596504	0.896896	INTER
20	16596466	chr20:16596466	20	16596631	chr20:16596631	0.95059	INTER
20	16596466	chr20:16596466	20	16597311	chr20:16597311	0.915666	INTER
20	16596466	chr20:16596466	20	16598698	chr20:16598698	0.95059	INTER
20	16596466	chr20:16596466	20	16603809	chr20:16603809	0.95059	INTER
20	16596466	chr20:16596466	20	16604304	chr20:16604304	0.95059	LOC111091431
20	16596466	chr20:16596466	20	16607008	chr20:16607008	0.95059	LOC111091431
20	16596466	chr20:16596466	20	16607290	chr20:16607290	0.95059	LOC111091431
20	16596466	chr20:16596466	20	16610276	chr20:16610276	0.950583	LOC111091431
20	16596466	chr20:16596466	20	16610335	chr20:16610335	0.95059	LOC111091431
20	16596466	chr20:16596466	20	16622097	chr20:16622097	0.847606	LOC111091431
20	16596466	chr20:16596466	20	16626348	chr20:16626348	0.847606	LOC111091431
20	16596466	chr20:16596466	20	16626625	chr20:16626625	0.847606	LOC111091431
20	16596466	chr20:16596466	20	16626751	chr20:16626751	0.847587	LOC111091431
20	16596466	chr20:16596466	20	16646775	chr20:16646775	0.847606	INTER
20	16596466	chr20:16596466	20	16653394	chr20:16653394	0.847606	INTER
20	16596466	chr20:16596466	20	16655201	chr20:16655201	0.847606	INTER
20	16596466	chr20:16596466	20	16676272	chr20:16676272	0.847606	INTER
20	16596466	chr20:16596466	20	16677333	chr20:16677333	0.847606	INTER
20	16596466	chr20:16596466	20	16677418	chr20:16677418	0.803182	INTER
20	16596466	chr20:16596466	20	16678666	chr20:16678666	0.803182	INTER
20	16596466	chr20:16596466	20	16682471	chr20:16682471	0.803182	INTER
20	16596466	chr20:16596466	20	16685357	chr20:16685357	0.803182	INTER
20	16596466	chr20:16596466	20	16685755	chr20:16685755	0.803182	INTER
20	16596631	chr20:16596631	20	16594598	chr20:16594598	1	INTER
20	16596631	chr20:16596631	20	16595519	chr20:16595519	1	INTER
20	16596631	chr20:16596631	20	16595717	chr20:16595717	1	INTER
20	16596631	chr20:16596631	20	16595938	chr20:16595938	1	INTER
20	16596631	chr20:16596631	20	16596248	chr20:16596248	1	INTER
20	16596631	chr20:16596631	20	16596343	chr20:16596343	1	INTER
20	16596631	chr20:16596631	20	16596466	chr20:16596466	0.95059	INTER
20	16596631	chr20:16596631	20	16596504	chr20:16596504	0.896896	INTER
20	16596631	chr20:16596631	20	16596631	chr20:16596631	1	INTER
20	16596631	chr20:16596631	20	16597311	chr20:16597311	0.958686	INTER
20	16596631	chr20:16596631	20	16598698	chr20:16598698	1	INTER
20	16596631	chr20:16596631	20	16603809	chr20:16603809	1	INTER
20	16596631	chr20:16596631	20	16604304	chr20:16604304	1	LOC111091431
20	16596631	chr20:16596631	20	16607008	chr20:16607008	1	LOC111091431
20	16596631	chr20:16596631	20	16607290	chr20:16607290	1	LOC111091431
20	16596631	chr20:16596631	20	16610276	chr20:16610276	1	LOC111091431
20	16596631	chr20:16596631	20	16610335	chr20:16610335	1	LOC111091431
20	16596631	chr20:16596631	20	16622097	chr20:16622097	0.901562	LOC111091431
20	16596631	chr20:16596631	20	16626348	chr20:16626348	0.901562	LOC111091431
20	16596631	chr20:16596631	20	16626625	chr20:16626625	0.901562	LOC111091431
20	16596631	chr20:16596631	20	16626751	chr20:16626751	0.901549	LOC111091431
20	16596631	chr20:16596631	20	16626985	chr20:16626985	0.852911	LOC111091431
20	16596631	chr20:16596631	20	16637138	chr20:16637138	0.852911	INTER
20	16596631	chr20:16596631	20	16646775	chr20:16646775	0.901562	INTER
20	16596631	chr20:16596631	20	16653394	chr20:16653394	0.901562	INTER
20	16596631	chr20:16596631	20	16655201	chr20:16655201	0.901562	INTER
20	16596631	chr20:16596631	20	16675567	chr20:16675567	0.81304	INTER
20	16596631	chr20:16596631	20	16676272	chr20:16676272	0.901562	INTER
20	16596631	chr20:16596631	20	16677333	chr20:16677333	0.901562	INTER
20	16596631	chr20:16596631	20	16677418	chr20:16677418	0.854229	INTER
20	16596631	chr20:16596631	20	16677768	chr20:16677768	0.821737	INTER
20	16596631	chr20:16596631	20	16678666	chr20:16678666	0.854229	INTER
20	16596631	chr20:16596631	20	16682471	chr20:16682471	0.854229	INTER
20	16596631	chr20:16596631	20	16685357	chr20:16685357	0.854229	INTER
20	16596631	chr20:16596631	20	16685755	chr20:16685755	0.854229	INTER
20	16597311	chr20:16597311	20	16594598	chr20:16594598	0.958686	INTER
20	16597311	chr20:16597311	20	16595519	chr20:16595519	0.958686	INTER
20	16597311	chr20:16597311	20	16595717	chr20:16595717	0.958686	INTER
20	16597311	chr20:16597311	20	16595938	chr20:16595938	0.958686	INTER
20	16597311	chr20:16597311	20	16596248	chr20:16596248	0.958686	INTER
20	16597311	chr20:16597311	20	16596343	chr20:16596343	1	INTER
20	16597311	chr20:16597311	20	16596466	chr20:16596466	0.915666	INTER
20	16597311	chr20:16597311	20	16596631	chr20:16596631	0.958686	INTER
20	16597311	chr20:16597311	20	16597311	chr20:16597311	1	INTER
20	16597311	chr20:16597311	20	16598698	chr20:16598698	0.958686	INTER
20	16597311	chr20:16597311	20	16603809	chr20:16603809	0.958686	INTER
20	16597311	chr20:16597311	20	16604304	chr20:16604304	0.958686	LOC111091431
20	16597311	chr20:16597311	20	16607008	chr20:16607008	0.958686	LOC111091431
20	16597311	chr20:16597311	20	16607290	chr20:16607290	0.958686	LOC111091431
20	16597311	chr20:16597311	20	16610276	chr20:16610276	0.95868	LOC111091431
20	16597311	chr20:16597311	20	16610335	chr20:16610335	0.958686	LOC111091431
20	16597311	chr20:16597311	20	16622097	chr20:16622097	0.873001	LOC111091431
20	16597311	chr20:16597311	20	16626348	chr20:16626348	0.873001	LOC111091431
20	16597311	chr20:16597311	20	16626625	chr20:16626625	0.873001	LOC111091431
20	16597311	chr20:16597311	20	16626751	chr20:16626751	0.872984	LOC111091431
20	16597311	chr20:16597311	20	16626985	chr20:16626985	0.83069	LOC111091431
20	16597311	chr20:16597311	20	16637138	chr20:16637138	0.83069	INTER
20	16597311	chr20:16597311	20	16642819	chr20:16642819	0.833957	INTER
20	16597311	chr20:16597311	20	16646775	chr20:16646775	0.873001	INTER
20	16597311	chr20:16597311	20	16653394	chr20:16653394	0.873001	INTER
20	16597311	chr20:16597311	20	16655201	chr20:16655201	0.873001	INTER
20	16597311	chr20:16597311	20	16676272	chr20:16676272	0.873001	INTER
20	16597311	chr20:16597311	20	16677333	chr20:16677333	0.873001	INTER
20	16597311	chr20:16597311	20	16677418	chr20:16677418	0.827097	INTER
20	16597311	chr20:16597311	20	16677768	chr20:16677768	0.872164	INTER
20	16597311	chr20:16597311	20	16678666	chr20:16678666	0.827097	INTER
20	16597311	chr20:16597311	20	16682471	chr20:16682471	0.827097	INTER
20	16597311	chr20:16597311	20	16685357	chr20:16685357	0.827097	INTER
20	16597311	chr20:16597311	20	16685755	chr20:16685755	0.827097	INTER
20	16598698	chr20:16598698	20	16594598	chr20:16594598	1	INTER
20	16598698	chr20:16598698	20	16595519	chr20:16595519	1	INTER
20	16598698	chr20:16598698	20	16595717	chr20:16595717	1	INTER
20	16598698	chr20:16598698	20	16595938	chr20:16595938	1	INTER
20	16598698	chr20:16598698	20	16596248	chr20:16596248	1	INTER
20	16598698	chr20:16598698	20	16596343	chr20:16596343	1	INTER
20	16598698	chr20:16598698	20	16596466	chr20:16596466	0.95059	INTER
20	16598698	chr20:16598698	20	16596504	chr20:16596504	0.896896	INTER
20	16598698	chr20:16598698	20	16596631	chr20:16596631	1	INTER
20	16598698	chr20:16598698	20	16597311	chr20:16597311	0.958686	INTER
20	16598698	chr20:16598698	20	16598698	chr20:16598698	1	INTER
20	16598698	chr20:16598698	20	16603809	chr20:16603809	1	INTER
20	16598698	chr20:16598698	20	16604304	chr20:16604304	1	LOC111091431
20	16598698	chr20:16598698	20	16607008	chr20:16607008	1	LOC111091431
20	16598698	chr20:16598698	20	16607290	chr20:16607290	1	LOC111091431
20	16598698	chr20:16598698	20	16610276	chr20:16610276	1	LOC111091431
20	16598698	chr20:16598698	20	16610335	chr20:16610335	1	LOC111091431
20	16598698	chr20:16598698	20	16622097	chr20:16622097	0.901562	LOC111091431
20	16598698	chr20:16598698	20	16626348	chr20:16626348	0.901562	LOC111091431
20	16598698	chr20:16598698	20	16626625	chr20:16626625	0.901562	LOC111091431
20	16598698	chr20:16598698	20	16626751	chr20:16626751	0.901549	LOC111091431
20	16598698	chr20:16598698	20	16626985	chr20:16626985	0.852911	LOC111091431
20	16598698	chr20:16598698	20	16637138	chr20:16637138	0.852911	INTER
20	16598698	chr20:16598698	20	16646775	chr20:16646775	0.901562	INTER
20	16598698	chr20:16598698	20	16653394	chr20:16653394	0.901562	INTER
20	16598698	chr20:16598698	20	16655201	chr20:16655201	0.901562	INTER
20	16598698	chr20:16598698	20	16675567	chr20:16675567	0.81304	INTER
20	16598698	chr20:16598698	20	16676272	chr20:16676272	0.901562	INTER
20	16598698	chr20:16598698	20	16677333	chr20:16677333	0.901562	INTER
20	16598698	chr20:16598698	20	16677418	chr20:16677418	0.854229	INTER
20	16598698	chr20:16598698	20	16677768	chr20:16677768	0.821737	INTER
20	16598698	chr20:16598698	20	16678666	chr20:16678666	0.854229	INTER
20	16598698	chr20:16598698	20	16682471	chr20:16682471	0.854229	INTER
20	16598698	chr20:16598698	20	16685357	chr20:16685357	0.854229	INTER
20	16598698	chr20:16598698	20	16685755	chr20:16685755	0.854229	INTER
20	16603809	chr20:16603809	20	16594598	chr20:16594598	1	INTER
20	16603809	chr20:16603809	20	16595519	chr20:16595519	1	INTER
20	16603809	chr20:16603809	20	16595717	chr20:16595717	1	INTER
20	16603809	chr20:16603809	20	16595938	chr20:16595938	1	INTER
20	16603809	chr20:16603809	20	16596248	chr20:16596248	1	INTER
20	16603809	chr20:16603809	20	16596343	chr20:16596343	1	INTER
20	16603809	chr20:16603809	20	16596466	chr20:16596466	0.95059	INTER
20	16603809	chr20:16603809	20	16596504	chr20:16596504	0.896896	INTER
20	16603809	chr20:16603809	20	16596631	chr20:16596631	1	INTER
20	16603809	chr20:16603809	20	16597311	chr20:16597311	0.958686	INTER
20	16603809	chr20:16603809	20	16598698	chr20:16598698	1	INTER
20	16603809	chr20:16603809	20	16603809	chr20:16603809	1	INTER
20	16603809	chr20:16603809	20	16604304	chr20:16604304	1	LOC111091431
20	16603809	chr20:16603809	20	16607008	chr20:16607008	1	LOC111091431
20	16603809	chr20:16603809	20	16607290	chr20:16607290	1	LOC111091431
20	16603809	chr20:16603809	20	16610276	chr20:16610276	1	LOC111091431
20	16603809	chr20:16603809	20	16610335	chr20:16610335	1	LOC111091431
20	16603809	chr20:16603809	20	16622097	chr20:16622097	0.901562	LOC111091431
20	16603809	chr20:16603809	20	16626348	chr20:16626348	0.901562	LOC111091431
20	16603809	chr20:16603809	20	16626625	chr20:16626625	0.901562	LOC111091431
20	16603809	chr20:16603809	20	16626751	chr20:16626751	0.901549	LOC111091431
20	16603809	chr20:16603809	20	16626985	chr20:16626985	0.852911	LOC111091431
20	16603809	chr20:16603809	20	16637138	chr20:16637138	0.852911	INTER
20	16603809	chr20:16603809	20	16646775	chr20:16646775	0.901562	INTER
20	16603809	chr20:16603809	20	16653394	chr20:16653394	0.901562	INTER
20	16603809	chr20:16603809	20	16655201	chr20:16655201	0.901562	INTER
20	16603809	chr20:16603809	20	16675567	chr20:16675567	0.81304	INTER
20	16603809	chr20:16603809	20	16676272	chr20:16676272	0.901562	INTER
20	16603809	chr20:16603809	20	16677333	chr20:16677333	0.901562	INTER
20	16603809	chr20:16603809	20	16677418	chr20:16677418	0.854229	INTER
20	16603809	chr20:16603809	20	16677768	chr20:16677768	0.821737	INTER
20	16603809	chr20:16603809	20	16678666	chr20:16678666	0.854229	INTER
20	16603809	chr20:16603809	20	16682471	chr20:16682471	0.854229	INTER
20	16603809	chr20:16603809	20	16685357	chr20:16685357	0.854229	INTER
20	16603809	chr20:16603809	20	16685755	chr20:16685755	0.854229	INTER
20	16604304	chr20:16604304	20	16594598	chr20:16594598	1	INTER
20	16604304	chr20:16604304	20	16595519	chr20:16595519	1	INTER
20	16604304	chr20:16604304	20	16595717	chr20:16595717	1	INTER
20	16604304	chr20:16604304	20	16595938	chr20:16595938	1	INTER
20	16604304	chr20:16604304	20	16596248	chr20:16596248	1	INTER
20	16604304	chr20:16604304	20	16596343	chr20:16596343	1	INTER
20	16604304	chr20:16604304	20	16596466	chr20:16596466	0.95059	INTER
20	16604304	chr20:16604304	20	16596504	chr20:16596504	0.896896	INTER
20	16604304	chr20:16604304	20	16596631	chr20:16596631	1	INTER
20	16604304	chr20:16604304	20	16597311	chr20:16597311	0.958686	INTER
20	16604304	chr20:16604304	20	16598698	chr20:16598698	1	INTER
20	16604304	chr20:16604304	20	16603809	chr20:16603809	1	INTER
20	16604304	chr20:16604304	20	16604304	chr20:16604304	1	LOC111091431
20	16604304	chr20:16604304	20	16607008	chr20:16607008	1	LOC111091431
20	16604304	chr20:16604304	20	16607290	chr20:16607290	1	LOC111091431
20	16604304	chr20:16604304	20	16610276	chr20:16610276	1	LOC111091431
20	16604304	chr20:16604304	20	16610335	chr20:16610335	1	LOC111091431
20	16604304	chr20:16604304	20	16622097	chr20:16622097	0.901562	LOC111091431
20	16604304	chr20:16604304	20	16626348	chr20:16626348	0.901562	LOC111091431
20	16604304	chr20:16604304	20	16626625	chr20:16626625	0.901562	LOC111091431
20	16604304	chr20:16604304	20	16626751	chr20:16626751	0.901549	LOC111091431
20	16604304	chr20:16604304	20	16626985	chr20:16626985	0.852911	LOC111091431
20	16604304	chr20:16604304	20	16637138	chr20:16637138	0.852911	INTER
20	16604304	chr20:16604304	20	16646775	chr20:16646775	0.901562	INTER
20	16604304	chr20:16604304	20	16653394	chr20:16653394	0.901562	INTER
20	16604304	chr20:16604304	20	16655201	chr20:16655201	0.901562	INTER
20	16604304	chr20:16604304	20	16675567	chr20:16675567	0.81304	INTER
20	16604304	chr20:16604304	20	16676272	chr20:16676272	0.901562	INTER
20	16604304	chr20:16604304	20	16677333	chr20:16677333	0.901562	INTER
20	16604304	chr20:16604304	20	16677418	chr20:16677418	0.854229	INTER
20	16604304	chr20:16604304	20	16677768	chr20:16677768	0.821737	INTER
20	16604304	chr20:16604304	20	16678666	chr20:16678666	0.854229	INTER
20	16604304	chr20:16604304	20	16682471	chr20:16682471	0.854229	INTER
20	16604304	chr20:16604304	20	16685357	chr20:16685357	0.854229	INTER
20	16604304	chr20:16604304	20	16685755	chr20:16685755	0.854229	INTER
20	16607008	chr20:16607008	20	16594598	chr20:16594598	1	INTER
20	16607008	chr20:16607008	20	16595519	chr20:16595519	1	INTER
20	16607008	chr20:16607008	20	16595717	chr20:16595717	1	INTER
20	16607008	chr20:16607008	20	16595938	chr20:16595938	1	INTER
20	16607008	chr20:16607008	20	16596248	chr20:16596248	1	INTER
20	16607008	chr20:16607008	20	16596343	chr20:16596343	1	INTER
20	16607008	chr20:16607008	20	16596466	chr20:16596466	0.95059	INTER
20	16607008	chr20:16607008	20	16596504	chr20:16596504	0.896896	INTER
20	16607008	chr20:16607008	20	16596631	chr20:16596631	1	INTER
20	16607008	chr20:16607008	20	16597311	chr20:16597311	0.958686	INTER
20	16607008	chr20:16607008	20	16598698	chr20:16598698	1	INTER
20	16607008	chr20:16607008	20	16603809	chr20:16603809	1	INTER
20	16607008	chr20:16607008	20	16604304	chr20:16604304	1	LOC111091431
20	16607008	chr20:16607008	20	16607008	chr20:16607008	1	LOC111091431
20	16607008	chr20:16607008	20	16607290	chr20:16607290	1	LOC111091431
20	16607008	chr20:16607008	20	16610276	chr20:16610276	1	LOC111091431
20	16607008	chr20:16607008	20	16610335	chr20:16610335	1	LOC111091431
20	16607008	chr20:16607008	20	16622097	chr20:16622097	0.901562	LOC111091431
20	16607008	chr20:16607008	20	16626348	chr20:16626348	0.901562	LOC111091431
20	16607008	chr20:16607008	20	16626625	chr20:16626625	0.901562	LOC111091431
20	16607008	chr20:16607008	20	16626751	chr20:16626751	0.901549	LOC111091431
20	16607008	chr20:16607008	20	16626985	chr20:16626985	0.852911	LOC111091431
20	16607008	chr20:16607008	20	16637138	chr20:16637138	0.852911	INTER
20	16607008	chr20:16607008	20	16646775	chr20:16646775	0.901562	INTER
20	16607008	chr20:16607008	20	16653394	chr20:16653394	0.901562	INTER
20	16607008	chr20:16607008	20	16655201	chr20:16655201	0.901562	INTER
20	16607008	chr20:16607008	20	16675567	chr20:16675567	0.81304	INTER
20	16607008	chr20:16607008	20	16676272	chr20:16676272	0.901562	INTER
20	16607008	chr20:16607008	20	16677333	chr20:16677333	0.901562	INTER
20	16607008	chr20:16607008	20	16677418	chr20:16677418	0.854229	INTER
20	16607008	chr20:16607008	20	16677768	chr20:16677768	0.821737	INTER
20	16607008	chr20:16607008	20	16678666	chr20:16678666	0.854229	INTER
20	16607008	chr20:16607008	20	16682471	chr20:16682471	0.854229	INTER
20	16607008	chr20:16607008	20	16685357	chr20:16685357	0.854229	INTER
20	16607008	chr20:16607008	20	16685755	chr20:16685755	0.854229	INTER
20	16607290	chr20:16607290	20	16594598	chr20:16594598	1	INTER
20	16607290	chr20:16607290	20	16595519	chr20:16595519	1	INTER
20	16607290	chr20:16607290	20	16595717	chr20:16595717	1	INTER
20	16607290	chr20:16607290	20	16595938	chr20:16595938	1	INTER
20	16607290	chr20:16607290	20	16596248	chr20:16596248	1	INTER
20	16607290	chr20:16607290	20	16596343	chr20:16596343	1	INTER
20	16607290	chr20:16607290	20	16596466	chr20:16596466	0.95059	INTER
20	16607290	chr20:16607290	20	16596504	chr20:16596504	0.896896	INTER
20	16607290	chr20:16607290	20	16596631	chr20:16596631	1	INTER
20	16607290	chr20:16607290	20	16597311	chr20:16597311	0.958686	INTER
20	16607290	chr20:16607290	20	16598698	chr20:16598698	1	INTER
20	16607290	chr20:16607290	20	16603809	chr20:16603809	1	INTER
20	16607290	chr20:16607290	20	16604304	chr20:16604304	1	LOC111091431
20	16607290	chr20:16607290	20	16607008	chr20:16607008	1	LOC111091431
20	16607290	chr20:16607290	20	16607290	chr20:16607290	1	LOC111091431
20	16607290	chr20:16607290	20	16610276	chr20:16610276	1	LOC111091431
20	16607290	chr20:16607290	20	16610335	chr20:16610335	1	LOC111091431
20	16607290	chr20:16607290	20	16622097	chr20:16622097	0.901562	LOC111091431
20	16607290	chr20:16607290	20	16626348	chr20:16626348	0.901562	LOC111091431
20	16607290	chr20:16607290	20	16626625	chr20:16626625	0.901562	LOC111091431
20	16607290	chr20:16607290	20	16626751	chr20:16626751	0.901549	LOC111091431
20	16607290	chr20:16607290	20	16626985	chr20:16626985	0.852911	LOC111091431
20	16607290	chr20:16607290	20	16637138	chr20:16637138	0.852911	INTER
20	16607290	chr20:16607290	20	16646775	chr20:16646775	0.901562	INTER
20	16607290	chr20:16607290	20	16653394	chr20:16653394	0.901562	INTER
20	16607290	chr20:16607290	20	16655201	chr20:16655201	0.901562	INTER
20	16607290	chr20:16607290	20	16675567	chr20:16675567	0.81304	INTER
20	16607290	chr20:16607290	20	16676272	chr20:16676272	0.901562	INTER
20	16607290	chr20:16607290	20	16677333	chr20:16677333	0.901562	INTER
20	16607290	chr20:16607290	20	16677418	chr20:16677418	0.854229	INTER
20	16607290	chr20:16607290	20	16677768	chr20:16677768	0.821737	INTER
20	16607290	chr20:16607290	20	16678666	chr20:16678666	0.854229	INTER
20	16607290	chr20:16607290	20	16682471	chr20:16682471	0.854229	INTER
20	16607290	chr20:16607290	20	16685357	chr20:16685357	0.854229	INTER
20	16607290	chr20:16607290	20	16685755	chr20:16685755	0.854229	INTER
20	16610276	chr20:16610276	20	16594598	chr20:16594598	1	INTER
20	16610276	chr20:16610276	20	16595519	chr20:16595519	1	INTER
20	16610276	chr20:16610276	20	16595717	chr20:16595717	1	INTER
20	16610276	chr20:16610276	20	16595938	chr20:16595938	1	INTER
20	16610276	chr20:16610276	20	16596248	chr20:16596248	1	INTER
20	16610276	chr20:16610276	20	16596343	chr20:16596343	1	INTER
20	16610276	chr20:16610276	20	16596466	chr20:16596466	0.950583	INTER
20	16610276	chr20:16610276	20	16596504	chr20:16596504	0.896896	INTER
20	16610276	chr20:16610276	20	16596631	chr20:16596631	1	INTER
20	16610276	chr20:16610276	20	16597311	chr20:16597311	0.95868	INTER
20	16610276	chr20:16610276	20	16598698	chr20:16598698	1	INTER
20	16610276	chr20:16610276	20	16603809	chr20:16603809	1	INTER
20	16610276	chr20:16610276	20	16604304	chr20:16604304	1	LOC111091431
20	16610276	chr20:16610276	20	16607008	chr20:16607008	1	LOC111091431
20	16610276	chr20:16610276	20	16607290	chr20:16607290	1	LOC111091431
20	16610276	chr20:16610276	20	16610276	chr20:16610276	1	LOC111091431
20	16610276	chr20:16610276	20	16610335	chr20:16610335	1	LOC111091431
20	16610276	chr20:16610276	20	16622097	chr20:16622097	0.901549	LOC111091431
20	16610276	chr20:16610276	20	16626348	chr20:16626348	0.901549	LOC111091431
20	16610276	chr20:16610276	20	16626625	chr20:16626625	0.901549	LOC111091431
20	16610276	chr20:16610276	20	16626751	chr20:16626751	0.901537	LOC111091431
20	16610276	chr20:16610276	20	16626985	chr20:16626985	0.852894	LOC111091431
20	16610276	chr20:16610276	20	16637138	chr20:16637138	0.852894	INTER
20	16610276	chr20:16610276	20	16646775	chr20:16646775	0.901549	INTER
20	16610276	chr20:16610276	20	16653394	chr20:16653394	0.901549	INTER
20	16610276	chr20:16610276	20	16655201	chr20:16655201	0.901549	INTER
20	16610276	chr20:16610276	20	16675567	chr20:16675567	0.813019	INTER
20	16610276	chr20:16610276	20	16676272	chr20:16676272	0.901549	INTER
20	16610276	chr20:16610276	20	16677333	chr20:16677333	0.901549	INTER
20	16610276	chr20:16610276	20	16677418	chr20:16677418	0.854208	INTER
20	16610276	chr20:16610276	20	16677768	chr20:16677768	0.821712	INTER
20	16610276	chr20:16610276	20	16678666	chr20:16678666	0.854208	INTER
20	16610276	chr20:16610276	20	16682471	chr20:16682471	0.854208	INTER
20	16610276	chr20:16610276	20	16685357	chr20:16685357	0.854208	INTER
20	16610276	chr20:16610276	20	16685755	chr20:16685755	0.854208	INTER
20	16610335	chr20:16610335	20	16594598	chr20:16594598	1	INTER
20	16610335	chr20:16610335	20	16595519	chr20:16595519	1	INTER
20	16610335	chr20:16610335	20	16595717	chr20:16595717	1	INTER
20	16610335	chr20:16610335	20	16595938	chr20:16595938	1	INTER
20	16610335	chr20:16610335	20	16596248	chr20:16596248	1	INTER
20	16610335	chr20:16610335	20	16596343	chr20:16596343	1	INTER
20	16610335	chr20:16610335	20	16596466	chr20:16596466	0.95059	INTER
20	16610335	chr20:16610335	20	16596504	chr20:16596504	0.896896	INTER
20	16610335	chr20:16610335	20	16596631	chr20:16596631	1	INTER
20	16610335	chr20:16610335	20	16597311	chr20:16597311	0.958686	INTER
20	16610335	chr20:16610335	20	16598698	chr20:16598698	1	INTER
20	16610335	chr20:16610335	20	16603809	chr20:16603809	1	INTER
20	16610335	chr20:16610335	20	16604304	chr20:16604304	1	LOC111091431
20	16610335	chr20:16610335	20	16607008	chr20:16607008	1	LOC111091431
20	16610335	chr20:16610335	20	16607290	chr20:16607290	1	LOC111091431
20	16610335	chr20:16610335	20	16610276	chr20:16610276	1	LOC111091431
20	16610335	chr20:16610335	20	16610335	chr20:16610335	1	LOC111091431
20	16610335	chr20:16610335	20	16622097	chr20:16622097	0.901562	LOC111091431
20	16610335	chr20:16610335	20	16626348	chr20:16626348	0.901562	LOC111091431
20	16610335	chr20:16610335	20	16626625	chr20:16626625	0.901562	LOC111091431
20	16610335	chr20:16610335	20	16626751	chr20:16626751	0.901549	LOC111091431
20	16610335	chr20:16610335	20	16626985	chr20:16626985	0.852911	LOC111091431
20	16610335	chr20:16610335	20	16637138	chr20:16637138	0.852911	INTER
20	16610335	chr20:16610335	20	16646775	chr20:16646775	0.901562	INTER
20	16610335	chr20:16610335	20	16653394	chr20:16653394	0.901562	INTER
20	16610335	chr20:16610335	20	16655201	chr20:16655201	0.901562	INTER
20	16610335	chr20:16610335	20	16675567	chr20:16675567	0.81304	INTER
20	16610335	chr20:16610335	20	16676272	chr20:16676272	0.901562	INTER
20	16610335	chr20:16610335	20	16677333	chr20:16677333	0.901562	INTER
20	16610335	chr20:16610335	20	16677418	chr20:16677418	0.854229	INTER
20	16610335	chr20:16610335	20	16677768	chr20:16677768	0.821737	INTER
20	16610335	chr20:16610335	20	16678666	chr20:16678666	0.854229	INTER
20	16610335	chr20:16610335	20	16682471	chr20:16682471	0.854229	INTER
20	16610335	chr20:16610335	20	16685357	chr20:16685357	0.854229	INTER
20	16610335	chr20:16610335	20	16685755	chr20:16685755	0.854229	INTER
20	16595519	chr20:16595519	20	16594598	chr20:16594598	1	INTER
20	16595519	chr20:16595519	20	16595519	chr20:16595519	1	INTER
20	16595519	chr20:16595519	20	16595717	chr20:16595717	1	INTER
20	16595519	chr20:16595519	20	16595938	chr20:16595938	1	INTER
20	16595519	chr20:16595519	20	16596248	chr20:16596248	1	INTER
20	16595519	chr20:16595519	20	16596343	chr20:16596343	1	INTER
20	16595519	chr20:16595519	20	16596466	chr20:16596466	0.95059	INTER
20	16595519	chr20:16595519	20	16596504	chr20:16596504	0.896896	INTER
20	16595519	chr20:16595519	20	16596631	chr20:16596631	1	INTER
20	16595519	chr20:16595519	20	16597311	chr20:16597311	0.958686	INTER
20	16595519	chr20:16595519	20	16598698	chr20:16598698	1	INTER
20	16595519	chr20:16595519	20	16603809	chr20:16603809	1	INTER
20	16595519	chr20:16595519	20	16604304	chr20:16604304	1	LOC111091431
20	16595519	chr20:16595519	20	16607008	chr20:16607008	1	LOC111091431
20	16595519	chr20:16595519	20	16607290	chr20:16607290	1	LOC111091431
20	16595519	chr20:16595519	20	16610276	chr20:16610276	1	LOC111091431
20	16595519	chr20:16595519	20	16610335	chr20:16610335	1	LOC111091431
20	16595519	chr20:16595519	20	16622097	chr20:16622097	0.901562	LOC111091431
20	16595519	chr20:16595519	20	16626348	chr20:16626348	0.901562	LOC111091431
20	16595519	chr20:16595519	20	16626625	chr20:16626625	0.901562	LOC111091431
20	16595519	chr20:16595519	20	16626751	chr20:16626751	0.901549	LOC111091431
20	16595519	chr20:16595519	20	16626985	chr20:16626985	0.852911	LOC111091431
20	16595519	chr20:16595519	20	16637138	chr20:16637138	0.852911	INTER
20	16595519	chr20:16595519	20	16646775	chr20:16646775	0.901562	INTER
20	16595519	chr20:16595519	20	16653394	chr20:16653394	0.901562	INTER
20	16595519	chr20:16595519	20	16655201	chr20:16655201	0.901562	INTER
20	16595519	chr20:16595519	20	16675567	chr20:16675567	0.81304	INTER
20	16595519	chr20:16595519	20	16676272	chr20:16676272	0.901562	INTER
20	16595519	chr20:16595519	20	16677333	chr20:16677333	0.901562	INTER
20	16595519	chr20:16595519	20	16677418	chr20:16677418	0.854229	INTER
20	16595519	chr20:16595519	20	16677768	chr20:16677768	0.821737	INTER
20	16595519	chr20:16595519	20	16678666	chr20:16678666	0.854229	INTER
20	16595519	chr20:16595519	20	16682471	chr20:16682471	0.854229	INTER
20	16595519	chr20:16595519	20	16685357	chr20:16685357	0.854229	INTER
20	16595519	chr20:16595519	20	16685755	chr20:16685755	0.854229	INTER
20	16595717	chr20:16595717	20	16594598	chr20:16594598	1	INTER
20	16595717	chr20:16595717	20	16595519	chr20:16595519	1	INTER
20	16595717	chr20:16595717	20	16595717	chr20:16595717	1	INTER
20	16595717	chr20:16595717	20	16595938	chr20:16595938	1	INTER
20	16595717	chr20:16595717	20	16596248	chr20:16596248	1	INTER
20	16595717	chr20:16595717	20	16596343	chr20:16596343	1	INTER
20	16595717	chr20:16595717	20	16596466	chr20:16596466	0.95059	INTER
20	16595717	chr20:16595717	20	16596504	chr20:16596504	0.896896	INTER
20	16595717	chr20:16595717	20	16596631	chr20:16596631	1	INTER
20	16595717	chr20:16595717	20	16597311	chr20:16597311	0.958686	INTER
20	16595717	chr20:16595717	20	16598698	chr20:16598698	1	INTER
20	16595717	chr20:16595717	20	16603809	chr20:16603809	1	INTER
20	16595717	chr20:16595717	20	16604304	chr20:16604304	1	LOC111091431
20	16595717	chr20:16595717	20	16607008	chr20:16607008	1	LOC111091431
20	16595717	chr20:16595717	20	16607290	chr20:16607290	1	LOC111091431
20	16595717	chr20:16595717	20	16610276	chr20:16610276	1	LOC111091431
20	16595717	chr20:16595717	20	16610335	chr20:16610335	1	LOC111091431
20	16595717	chr20:16595717	20	16622097	chr20:16622097	0.901562	LOC111091431
20	16595717	chr20:16595717	20	16626348	chr20:16626348	0.901562	LOC111091431
20	16595717	chr20:16595717	20	16626625	chr20:16626625	0.901562	LOC111091431
20	16595717	chr20:16595717	20	16626751	chr20:16626751	0.901549	LOC111091431
20	16595717	chr20:16595717	20	16626985	chr20:16626985	0.852911	LOC111091431
20	16595717	chr20:16595717	20	16637138	chr20:16637138	0.852911	INTER
20	16595717	chr20:16595717	20	16646775	chr20:16646775	0.901562	INTER
20	16595717	chr20:16595717	20	16653394	chr20:16653394	0.901562	INTER
20	16595717	chr20:16595717	20	16655201	chr20:16655201	0.901562	INTER
20	16595717	chr20:16595717	20	16675567	chr20:16675567	0.81304	INTER
20	16595717	chr20:16595717	20	16676272	chr20:16676272	0.901562	INTER
20	16595717	chr20:16595717	20	16677333	chr20:16677333	0.901562	INTER
20	16595717	chr20:16595717	20	16677418	chr20:16677418	0.854229	INTER
20	16595717	chr20:16595717	20	16677768	chr20:16677768	0.821737	INTER
20	16595717	chr20:16595717	20	16678666	chr20:16678666	0.854229	INTER
20	16595717	chr20:16595717	20	16682471	chr20:16682471	0.854229	INTER
20	16595717	chr20:16595717	20	16685357	chr20:16685357	0.854229	INTER
20	16595717	chr20:16595717	20	16685755	chr20:16685755	0.854229	INTER
