# Supplementary material for: Genome-Wide Association Studies Reveal Neurological Genes for Dog Herding, Predation, Temperament, and Trainability Traits
Source: Front Vet Sci. 2021 Jul 21;8:693290. doi: 10.3389/fvets.2021.693290 (PMC8335642; doi:10.3389/fvets.2021.693290)
Supplement: Supplementary file 6 [file Table_3.XLSX]

## Sheet: 2287_private_functional_genes
Private_functional_Genes_Herding
AADAT
AAK1
ABCA12
ABITRAM
ACVR2A
ACYP2
ADAMTS19
ADARB2
ADCY6
ADGRA1
ADGRA2
AGTPBP1
ALDH3B1
ANXA4
AOX4
APOB
ARHGAP22
ARHGEF39
ARRB2
ARX
ATG9B
AZIN2
B3GAT2
BAIAP2
BCL9L
BOLA1
BOLL
BPIFA1
C16H4orf47
C20H3orf49
CA13
CACNA1A
CACNA2D2
CAFA-T2R2
CAPN11
CAPN7
CARNS1
CASQ1
CCDC125
CCDC17
CCDC187
CCDC33
CCDC38
CCDC88C
CDCA2
CDH16
CDK13
CDK18
CDKL4
CEP295NL
CFAP46
CHST14
CNTN3
CNTRL
COPS2
COPS3
COQ10B
CRY2
CYBA
CYFIP1
CYP4F22
DAB2IP
DCAF15
DCTD
DEPDC1B
DGKG
DHRS13
DLA-12
DLA-DRA
DLGAP3
DNMT3B
DPY19L3
DUS2
DUSP1
DYNLT1
DZIP1
EFNB3
ELP5
EPS8L2
ERMP1
ERP44
ESR2
ESYT1
FAIM
FAM210B
FBXO2
FBXW7
FGD2
FIP1L1
FMN2
FN1
FOXP1
FSCN1
GALNT14
GBP6
GDPD3
GHSR
GPR157
GPR88
GPRC5D
GPRIN1
GSDMD
GVQW3
GYG1
HEG1
HIVEP3
HOMER2
HSPG2
HTR7
IGFBP6
ITGA1
ITGA6
JKAMP
KCNC4
KCNH3
KCTD9
KDM5C
KHDC3L
KIRREL1
KLRF2
KRT84
LACTB2
LCORL
LGR4
LINS1
LONRF2
LRP4
LRRC26
LRRIQ3
LTBP3
LYG2
MAFA
MAN2C1
MAPK12
MBNL1
MEX3C
MITF
MXD1
MYH10
NAP1L3
NBEAL2
NECAB1
NECTIN4
NFATC2
NHLRC2
NKX1-2
NLN
NR4A1
OCIAD1
OCLN
OFD1
OGFOD2
OR10AI1
OR10Q2
OR2A25
OR2K2
OR52A18
OR52H1C
OR56A3E
OR5AP2
OR5J1
OR5K5
OR6C2E
OR6C35
OR6D6
OR6K4
OR7C1
OR9A4C
OTOGL
OTUB1
P2RX3
PABPN1
PAF1
PCDHA13
PCGF6
PDE4A
PDE8A
PER2
PI4K2B
PIGQ
PKD2
PKN1
PKP2
PLCD1
PLCD3
PLIN4
POLG
PPT2
PRKN
PRKRA
PSMA4
PTPN5
PTPRE
RAB11B
RALGPS1
RCN2
RFTN1
RFX1
RGS3
RGS9
RIPOR3
RIPPLY3
RMDN3
RPS5
RRAGA
SAMD12
SCRIB
SELENOF
SELENOW
SERTAD3
SHH
SIGMAR1
SLC11A1
SLC18A2
SLC24A1
SLC25A11
SLC34A3
SLC35A3
SLC39A4
SLC44A2
SLC4A3
SMCP
SPATA1
SPATA6L
SRPK1
SRPRA
ST3GAL3
STARD5
STPG2
SYNE1
TAFA4
TANC1
TARBP2
TBC1D30
TCERG1L
TDRD3
TENM3
TERT
TGFB1
THBS1
TIMELESS
TIRAP
TMEM154
TMEM255B
TNIP3
TNS2
TP53I11
TPGS2
TPM1
TRAF1
TRAF3IP1
TRDV3
TRMT13
TSPAN19
TSPAN3
UBA1
UBAP2
UNKL
UROS
USP43
VIM
VPS72
VWF
WDR41
WDR46
XPA
ZC3H13
ZNF385B
ZNF704
ZSWIM5
AADACL2
AANAT
AAR2
AATK
ABCA13
ABCA5
ABCB6
ABCC1
ABCC10
ABCF1
ABHD1
ABHD12B
ABI1
ABLIM1
ABTB2
ACACB
ACADS
ACAP1
ACOXL
ACSL5
ACSM3
ACSS1
ACTA2
ACTB
ACTN3
ADAM21
ADAM28
ADAMTS13
ADAMTS16
ADAMTS20
ADAMTS4
ADAMTSL4
ADAP1
ADCY1
ADCY4
ADCY7
ADGRA3
ADGRB1
ADGRE2
ADGRE5
ADGRF2
ADGRL3
ADGRV1
ADRA1B
ADRB2
ADRM1
AEBP2
AFAP1L1
AFAP1L2
AFF1
AFF3
AFP
AGAP1
AGER
AGGF1
AGRN
AGXT2
AHCYL2
AHI1
AHNAK
AJAP1
AK7
AKAP1
AKAP13
ALDOB
ALG12
ALOX5AP
ALPK2
ALS2
AMBP
AMBRA1
AMELX
AMOTL1
AMPD2
AMPD3
AMPH
AMZ1
ANGEL1
ANGPTL3
ANK1
ANK2
ANK3
ANKEF1
ANKFY1
ANKLE1
ANKMY1
ANKRD12
ANKRD2
ANKRD22
ANKRD24
ANKRD33
ANKRD9
ANKS6
ANKZF1
ANO3
ANO8
ANOS1
ANXA2
ANXA7
AOAH
AOC3
AOX2
AP3B1
AP3B2
AP3D1
AP4M1
APBB1IP
APC2
APOL5
AQP1
AQP2
ARAP1
ARAP2
ARAP3
ARFGAP3
ARFGEF3
ARFIP2
ARFRP1
ARHGAP21
ARHGAP23
ARHGAP28
ARHGAP30
ARHGAP32
ARHGAP33
ARHGAP35
ARHGEF15
ARHGEF16
ARHGEF19
ARHGEF28
ARHGEF33
ARHGEF40
ARHGEF5
ARNTL2
ARSB
ARSK
ASB5
ASCC3
ASH1L
ASH2L
ASIC2
ASIC4
ASMTL
ASTN2
ASXL1
ASXL2
ATE1
ATG10
ATG3
ATOH1
ATP11A
ATP13A3
ATP13A4
ATP1A3
ATP1A4
ATP6AP2
ATP6V1C2
ATP6V1D
ATPAF1
AUTS2
AVPR1B
AXIN2
AZGP1
B4GALNT4
B4GALT2
BACH1
BAIAP2L1
BAP1
BAZ2A
BBOX1
BBX
BCAP29
BCHE
BCL11A
BCL9
BCO1
BCOR
BEAN1
BEST3
BEST4
BHMT
BHMT2
BLOC1S5
BMPR1B
BMX
BNC1
BOC
BORCS6
BPIFA2
BPIFB4
BPNT1
BRCA1
BRD1
BRDT
BRI3
BRINP2
BROX
BRPF3
BSN
BSX
BTBD8
BTC
BTF3
BTLA
BUD13
BZW2
C12H6orf15
C17orf113
C18H11orf95
C1QA
C23H3orf33
C28H10orf90
C2CD4C
C2orf92
C30H15orf39
C30H15orf62
C31H21orf58
C32H4orf54
C5
C6
C6H16orf71
C6H16orf82
C6H7orf26
C8B
C8G
CABIN1
CABP2
CACNA1B
CACNA1E
CACNA1F
CACNA1G
CACNA1H
CACNA1I
CACNG1
CADM1
CAGE1
CALCA
CALD1
CALHM6
CAMK1D
CAMKMT
CAMSAP1
CANFAMV1R559
CAPN3
CARF
CASP6
CASP8AP2
CASR
CASS4
CASZ1
CATSPERD
CATSPERG
CBFA2T3
CBLIF
CBLN3
CBR4
CBX7
CBX8
CC2D2A
CCDC107
CCDC127
CCDC136
CCDC141
CCDC146
CCDC148
CCDC149
CCDC157
CCDC158
CCDC180
CCDC184
CCDC191
CCDC196
CCDC28A
CCDC59
CCDC66
CCDC73
CCDC78
CCDC84
CCDC91
CCDC9B
CCHCR1
CCN5
CCNH
CD101
CD163
CD19
CD1C
CD302
CD68
CD93
CDC25A
CDC27
CDC42BPB
CDH20
CDH23
CDH24
CDH4
CDH5
CDH8
CDHR1
CDHR2
CDHR3
CDIN1
CDIPT
CDK12
CDK14
CDK15
CDK2
CDK5RAP1
CDK5RAP2
CDK5RAP3
CDK6
CDKL2
CDON
CDPF1
CDR2
CDS2
CEACAM28
CECR2
CEL
CELA1
CELF5
CELSR1
CELSR3
CEMIP2
CENPH
CENPI
CENPU
CEP104
CEP112
CEP164
CEP290
CEP350
CEP57
CEP57L1
CEP89
CFAP206
CFAP221
CFAP251
CFAP43
CFAP44
CFAP54
CFAP57
CFAP65
CFAP69
CFAP74
CFAP77
CFAP91
CFHR5
CHAMP1
CHD9
CHDH
CHRD
CHRM4
CHRNA5
CHRNA7
CHRNG
CHST8
CIAPIN1
CIITA
CILP2
CIT
CIZ1
CKAP2L
CLCA2
CLCF1
CLCN2
CLEC20A
CLEC4G
CLIP2
CLMN
CLSTN3
CMAS
CMKLR1
CNGB1
CNKSR1
CNTLN
CNTN2
CNTNAP1
CNTROB
COA6
COG1
COL10A1
COL11A2
COL13A1
COL19A1
COL20A1
COL22A1
COL3A1
COL4A4
COL6A3
COL6A5
COL6A6
COL9A3
COPA
COPG2
COPZ2
COQ8B
CORIN
CORO1B
CORO2A
CORO2B
COX10
COX19
COX20
CP
CPA1
CPLANE1
CPOX
CPQ
CPSF1
CPT2
CPXM1
CPXM2
CRACDL
CRB1
CRB3
CRISPLD2
CROCC2
CROT
CRTAP
CRYBG2
CSF2RA
CSNK2B
CSNKA2IP
CSPG4
CSPP1
CSTA
CTBP2
CTDP1
CTTNBP2
CTU2
CUL7
CUL9
CUX1
CUX2
CXADR
CYB561D2
CYB5RL
CYBRD1
CYP24A1
CYP27A1
CYP2E1
CYP3A26
CYP4X1
DAAM2
DACT1
DACT2
DAG1
DBI
DBX1
DCAF6
DCAF7
DCDC2
DCHS1
DCHS2
DCLRE1A
DCP1B
DCPS
DCST1
DCXR
DDHD1
DDIAS
DDR1
DDX20
DDX27
DDX59
DEDD2
DEFB126
DEFB4A
DELE1
DENND1C
DENND2B
DENND4A
DENND6A
DEPDC5
DEPDC7
DGKH
DHX38
DICER1
DIS3L2
DISP1
DLA-79
DLA-DQA1
DLA88
DLEC1
DLGAP1
DLGAP2
DLL4
DLX5
DMD
DMKN
DMP1
DMRT1
DNAAF5
DNAH1
DNAH11
DNAH12
DNAH14
DNAH2
DNAH5
DNAH7
DNAH9
DNAI2
DNAI4
DNAJA3
DNAJC13
DNAJC8
DNMBP
DOCK10
DOCK6
DOK6
DOT1L
DPCD
DPH7
DPPA5
DPYSL2
DRAM1
DRAM2
DRAXIN
DRC7
DSG1
DSG2
DST
DTHD1
DTX3
DUSP13
DUSP8
DYNC2H1
DYRK1A
DZIP1L
EBF1
EBF3
EBF4
ECD
ECH1
ECHDC2
ECPAS
ECT2L
EDDM13
EDRF1
EEA1
EEF1AKMT4
EEF2K
EFCAB12
EFHC1
EGFL7
EGR2
EHBP1
EHBP1L1
EHMT2
EIF2A
EIF2AK3
EIF4A2
EIF4G2
EIF4G3
ELANE
ELAPOR1
ELF5
ELP4
EMB
EMC9
EMILIN3
ENAH
ENOSF1
ENPP1
ENPP2
ENPP6
ENPP7
EOMES
EPB42
EPHA1
EPS8
ERCC4
ERI2
ERN1
ERO1B
ERRFI1
ESPN
ESRP2
ESYT2
ETNPPL
ETS1
ETV3L
EVC
EVC2
EXD2
EXOC6B
EXOSC6
EXPH5
EYA3
F10
F5
FAAH
FABP12
FAM110B
FAM110D
FAM111B
FAM135B
FAM13A
FAM155A
FAM161A
FAM161B
FAM172A
FAM177B
FAM181A
FAM181B
FAM200B
FAM207A
FAM219B
FAM222A
FAM227B
FAM234B
FAM71F1
FAM83A
FAM83D
FANCB
FANCC
FANCD2
FASTKD5
FAT1
FAT2
FAT3
FAT4
FAXC
FBN3
FBRS
FBRSL1
FBXL6
FBXL7
FBXO28
FBXO31
FBXO9
FBXW10
FCRLA
FER1L6
FGA
FGD6
FGGY
FHDC1
FHOD3
FICD
FKBP15
FLI1
FLRT1
FLRT2
FLT3
FMNL1
FMO4
FNDC11
FNDC3B
FNDC5
FNIP1
FNIP2
FOSL2
FOXH1
FOXL1
FOXRED2
FPGT
FRMD6
FRMPD4
FSIP2
FSTL1
FUCA1
FURIN
FZD5
FZR1
G6PC
GAK
GAL
GALC
GAREM1
GARS1
GAS8
GATB
GBF1
GCHFR
GCN1
GCNT7
GDA
GDF10
GDPD5
GFPT1
GFRA2
GGA2
GIMAP8
GJA5
GJC2
GK2
GK5
GLB1L2
GLI1
GLI2
GLI3
GLI4
GLRX2
GLT1D1
GLT8D2
GMPPA
GNAL
GNL2
GNL3
GOLGA4
GON7
GOT2
GP6
GPAA1
GPATCH1
GPATCH8
GPBP1
GPHA2
GPM6B
GPN3
GPR156
GPR179
GPR183
GPR37
GPR39
GPR52
GPR87
GPRIN3
GRAMD1B
GRAMD1C
GRAP2
GRB7
GRID1
GRIK4
GRIN2B
GRIN2C
GRK3
GRM1
GSAP
GSN
GSTO2
GTF2F1
GTF3C1
GTPBP3
GTPBP4
GTPBP6
GULP1
GXYLT2
GYPA
GZF1
GZMK
H3C5
H6PD
HAT1
HAVCR1
HBEGF
HBS1L
HCLS1
HDAC4
HDGF
HDGFL2
HEATR5A
HECTD4
HECW1
HERC1
HERC2
HIRA
HIRIP3
HIVEP1
HIVEP2
HJURP
HLCS
HMCN1
HMCN2
HMGCLL1
HNF1B
HNRNPU
HNRNPUL1
HOXA13
HOXB3
HS1BP3
HSD17B4
HSD17B6
HSH2D
HSP90AA1
HSPA14
HSPA8
HTRA3
HTT
HUWE1
HYAL3
HYDIN
HYI
ICAM1
ICAM3
ICE1
ICE2
IDUA
IER3
IER5
IFI30
IFITM10
IFT172
IFT46
IGF2R
IGFALS
IGHMBP2
IGSF10
IGSF3
IGSF9
IL15
IL17F
IL17RA
IL17REL
IL1R2
IL22RA1
ILDR1
IMMT
IMP3
IMPG1
IMPG2
INO80C
INPP4B
INPP5D
INPP5E
INPP5F
INPP5J
INSR
INTS1
INTS5
INTS8
IQCH
IQGAP3
IQSEC3
IQUB
IRF5
IRX2
IRX3
ISLR2
ITGA11
ITGA9
ITGAM
ITGB1BP2
ITGB2
ITGB3
ITGB3BP
ITGB7
ITPKB
ITPRID1
ITSN2
IYD
IZUMO2
JADE2
JAG2
JAK2
JAK3
JAKMIP3
JARID2
JCAD
JDP2
JMJD1C
JPH2
KANK1
KAT8
KATNIP
KBTBD13
KBTBD6
KCNA4
KCNH2
KCNIP3
KCNIP4
KCNJ5
KCNK4
KCNQ1
KCNQ2
KDM4D
KDM6A
KIAA0319L
KIAA0930
KIAA1549
KIAA1549L
KIAA1614
KIAA2012
KIF14
KIF16B
KIF17
KIF18B
KIF19
KIF20B
KIF25
KIF26A
KIF26B
KIF2B
KIF5C
KIF6
KLHDC7A
KLHL17
KLK10
KLK11
KMT2B
KMT2D
KNTC1
KPTN
KRBA1
KRI1
KRT28
KRT3
KRT31
KRT40
KRT82
KRT85
L3HYPDH
LACTBL1
LAMB2
LAMC2
LAMC3
LBH
LDHC
LDHD
LEKR1
LEMD2
LGALS2
LGALS4
LGALS8
LGALS9
LHX4
LIFR
LIMA1
LINGO4
LIPF
LIPG
LIPI
LMAN1L
LMNB1
LOXHD1
LOXL1
LPCAT4
LPGAT1
LPIN1
LRAT
LRCH3
LRFN1
LRFN2
LRP1
LRP10
LRP1B
LRRC15
LRRC27
LRRC31
LRRC4B
LRRC66
LRRC74A
LRRC9
LRRIQ4
LRRK2
LSG1
LTB4R
LTN1
LUZP1
LVRN
LYST
LZTS3
MACF1
MAEL
MAK16
MAML2
MAN1A1
MAN2A2
MANEA
MANSC1
MAP1A
MAP1B
MAP2K1
MAP2K3
MAP3K1
MAP3K20
MAP3K3
MAP3K4
MAP3K6
MAP4
MAPK13
MAPK15
MAPK8IP2
MAPKAP1
MAPT
MARCKS
MARK1
MARK3
MARS2
MASP1
MAST3
MASTL
MATN2
MATN4
MAX
MB
MBD3L1
MBTPS1
MC2R
MCC
MCL1
MCM10
MCM4
MCOLN3
MCTP2
MDC1
MDGA1
MDH1
MDM1
MDM4
MDN1
MED14
MED16
MED31
MEF2A
MEGF8
MEIS1
MELK
MELTF
MESD
METAP1D
METTL16
METTL25
MFSD10
MFSD3
MFSD6
MICAL3
MICU3
MIEF2
MIER2
MINDY3
MINDY4
MIS18BP1
MKI67
MKS1
MLPH
MLYCD
MME
MMP8
MMRN2
MMS22L
MNT
MOB2
MOB3C
MOGAT1
MOGAT3
MORC2
MPHOSPH9
MPND
MPP6
MPZL3
MRGPRG
MROH1
MROH2A
MRPL1
MRPS18B
MRPS27
MRTFB
MS4A1
MSH4
MTCL1
MTG2
MTOR
MTUS1
MTUS2
MUC1
MUC13
MUC20
MUC5B
MUL1
MX2
MXRA5
MYBPHL
MYD88
MYG1
MYH13
MYL2
MYLK
MYLPF
MYMK
MYO18B
MYO5B
MYO7B
MYOC
MYOM3
N4BP2
N4BP3
N6AMT1
NAA16
NAB2
NACC1
NADK2
NAGLU
NAMPT
NANS
NAPEPLD
NAT10
NAV2
NAXE
NBAS
NBEAL1
NCAPG
NCAPG2
NCKAP1L
NCOA7
NCR1
NDFIP2
NDUFS6
NEBL
NECTIN1
NEDD4L
NEFH
NEFM
NEIL3
NEK6
NELFE
NETO1
NEU2
NEURL3
NFAT5
NFATC3
NHLRC1
NIBAN1
NID2
NIPA1
NKIRAS2
NLRP13
NMNAT3
NMRAL1
NOD1
NOL4L
NOL8
NOP14
NOP53
NOS1
NOTCH1
NOTCH2
NOTCH4
NPBWR1
NPHP1
NPPA
NPSR1
NPVF
NPY5R
NRAP
NRXN3
NSD1
NT5M
NTRK1
NUDCD1
NUDT14
NUMA1
NUP43
NWD1
NYAP1
NYAP2
OAS3
OASL
OBP2B
OCEL1
OCSTAMP
ODF2L
OGDHL
OLFML1
OLR1
OMA1
OPRL1
OR10A5E
OR10AA5
OR10AB3
OR10AG64
OR10AG66
OR10AG67
OR10D4
OR10G9C
OR10J4
OR10J5
OR10N1
OR10Q1
OR11G11
OR11G7
OR11H7
OR11J4
OR13C7F
OR14I2
OR1L8
OR1M1B
OR2A12
OR2AK3
OR2B11
OR2D3
OR2H10
OR2R1
OR2T24
OR2W11
OR4A39
OR4P30
OR4Q3B
OR51A7
OR51B4
OR51B9
OR51F1
OR51F23
OR51V21
OR52A5C
OR52AB3
OR52D3
OR52E1
OR52E7
OR52E8C
OR52H1B
OR52H9
OR52J8
OR52N4
OR52U1C
OR56A3D
OR56A4
OR56A9
OR5A2
OR5AL2
OR5AN1E
OR5AQ1
OR5C1
OR5D17
OR5F2
OR5J2
OR5K1
OR5K18
OR5L1C
OR6AA6
OR6AE1
OR6B2
OR6C1K
OR6C27
OR6C2H
OR6C53
OR6D5
OR6D7
OR6K8
OR6M2
OR6X1
OR7A23
OR7A60
OR7E153
OR7E24
OR7G6
OR8B1L
OR8K52
OR8K71
OR8S14
OR8U8
OR8U9
OR9A7
OR9K2D
OR9Q3
OR9S3
OR9S6
ORC2
ORMDL1
OSBP2
OSGEP
OTOA
OTOG
OTOP3
OTUD7A
OVCH2
OXNAD1
P2RX6
P3H2
PABPC4
PACS2
PADI3
PAK1
PAK4
PALB2
PALD1
PALM
PAPPA
PAPPA2
PARD3B
PARP9
PASK
PATJ
PBK
PCDH1
PCDH15
PCDH18
PCDH19
PCDHA5
PCDHB14
PCDHGA1
PCF11
PCLO
PCMTD2
PCNT
PCNX2
PCP4
PCSK5
PDE1B
PDE3A
PDE5A
PDGFRA
PDGFRB
PDGFRL
PDP1
PDXP
PDZD2
PDZK1IP1
PDZRN3
PEAK1
PEAK3
PEAR1
PEBP1
PER3
PERP
PEX1
PGF
PGRMC1
PHACTR2
PHACTR3
PHACTR4
PHF23
PHLDB1
PHLDB3
PHLPP2
PHOX2A
PHYH
PHYHD1
PHYHIPL
PICK1
PIEZO1
PIGC
PIGN
PIGO
PIH1D2
PIK3C2B
PIKFYVE
PIMREG
PIP5KL1
PITPNC1
PITX3
PIWIL3
PKHD1
PKHD1L1
PKP3
PLA2G5
PLBD2
PLCB3
PLCB4
PLCH2
PLD1
PLEC
PLEKHB2
PLEKHG2
PLEKHG4B
PLEKHG6
PLEKHM3
PLEKHN1
PLEKHS1
PLSCR1
PLXNA1
PLXNA4
PML
PMS2
POFUT2
POGZ
POLD1
POLG2
POLR1D
POLR1E
POLR1F
POLRMT
POMGNT2
POR
POU2F3
POU6F2
PPA1
PPFIBP2
PPL
PPM1F
PPP1R15B
PPP1R18
PPP1R7
PPP1R9A
PPP2R1B
PPP2R3B
PPP2R5B
PPP6C
PRAG1
PRDM16
PRDM4
PRDM8
PRDX6
PRKAB1
PRKCI
PRKDC
PRLR
PRMT1
PRMT2
PRMT3
PROCA1
PRODH2
PROSER2
PROX2
PRPF40B
PRPH2
PRR14L
PRR27
PRR5
PRR5L
PRRC2C
PRSS16
PRSS36
PRSS51
PRSS54
PRTG
PSD2
PSD3
PSD4
PSMC2
PSMG3
PTCD2
PTCH1
PTDSS1
PTGES2
PTPN3
PTPRD
PTPRG
PTPRN2
PTPRQ
PUM3
PXK
PXN
PXT1
QRICH2
QSOX1
QSOX2
R3HCC1
RAB11FIP3
RAB17
RAB34
RAB3IL1
RAB44
RAD21L1
RAD54L2
RADIL
RAI1
RALGAPA2
RANBP2
RAP1GDS1
RAPGEF1
RARG
RASAL2
RASEF
RASGEF1C
RASGRP2
RBAK
RBBP8NL
RBM34
RC3H2
RCC1L
RCC2
RCHY1
REC8
RECK
REEP1
REEP3
RELA
REP15
REST
REV3L
RFK
RFX8
RFXANK
RGL2
RGR
RGS6
RGSL1
RHBDL3
RHCG
RHEX
RHNO1
RHPN1
RHPN2
RIBC2
RIIAD1
RIMBP2
RIMS3
RIMS4
RIOX2
RIPOR1
RIPPLY1
RMDN1
RNF121
RNF126
RNF152
RNF168
RNF216
RNF32
RNF40
RNPC3
RNPEP
ROBO3
RP1
RP1L1
RP9
RPE65
RPGRIP1L
RPH3AL
RPS6KB2
RPTN
RRP8
RSAD1
RSPH1
RTCA
RTN1
RTN2
RTN4RL1
RUFY4
RUNX2
RUSC2
RUSF1
RXFP3
RYR1
RYR3
SAA1
SALL4
SAMD15
SAP30L
SARAF
SASH1
SBF1
SBF2
SCAF1
SCAPER
SCARA3
SCARF2
SCFD2
SCG3
SCMH1
SCNN1B
SCNN1G
SCO2
SCPEP1
SCTR
SCYGR2
SDC2
SDCBP2
SDHAF1
SDK1
SDK2
SDR16C5
SEC13
SEC14L5
SEC16A
SEC16B
SEC23IP
SEC31A
SEC31B
SECISBP2L
SELPLG
SEMA4D
SEMA5A
SEMA5B
SEMA6C
SENP1
SENP7
SENP8
SEPTIN4
SERHL2
SERINC4
SERINC5
SERPINA3
SERPINF2
SETD1B
SETD2
SEZ6L
SFI1
SGK1
SGK2
SGO2
SGSH
SH2B2
SH3BP5
SH3D19
SH3GLB2
SH3TC1
SH3TC2
SHARPIN
SHB
SHCBP1L
SHF
SHISA3
SHOC1
SHROOM3
SI
SIAE
SIDT1
SIGLEC1
SIK2
SIRT4
SKA3
SKOR1
SKP2
SLAMF8
SLC12A2
SLC12A9
SLC15A4
SLC16A11
SLC16A14
SLC16A8
SLC19A1
SLC1A7
SLC22A4
SLC23A3
SLC25A26
SLC25A27
SLC25A43
SLC25A44
SLC25A47
SLC26A1
SLC26A4
SLC26A5
SLC29A4
SLC2A6
SLC30A6
SLC30A9
SLC35F4
SLC35F5
SLC38A4
SLC39A13
SLC39A3
SLC44A1
SLC44A4
SLC44A5
SLC45A2
SLC45A4
SLC4A1AP
SLC4A2
SLC66A2
SLC6A11
SLC6A15
SLC6A7
SLC6A9
SLC7A6OS
SLC8A3
SLC9A3
SLC9A4
SLCO2B1
SLCO4A1
SLFNL1
SLITRK3
SLX4
SMAD3
SMARCAL1
SMC6
SMCHD1
SMIM19
SMIM4
SMPD3
SMPDL3A
SMTNL2
SNAPC3
SNF8
SNN
SNRNP35
SNTA1
SNX24
SNX29
SOBP
SOD1
SOD2
SORBS2
SORT1
SOX30
SOX4
SOX6
SP1
SP100
SP140
SP4
SP5
SPAG16
SPAG17
SPAG9
SPATA2L
SPATA4
SPATA46
SPEF1
SPEF2
SPEG
SPEM1
SPEM2
SPG11
SPHKAP
SPOCD1
SPOCK3
SPP2
SPPL2B
SPR
SPRED1
SPTA1
SPTAN1
SPTBN5
SRCIN1
SRSF11
ST14
ST3GAL2
ST3GAL4
STAB1
STAM2
STARD10
STARD9
STIL
STK39
STON1
STOX1
STPG4
STS
SURF2
SUSD3
SUSD4
SUSD5
SYDE2
SYN2
SYNE2
SYNJ1
SYT14
SYT8
SZT2
TACC2
TACC3
TAFA1
TANGO6
TAOK2
TAP1
TAPT1
[truncated: 288 more rows]

## Sheet: GO analysis_2287_genes
GO category	GO ID	Description	P value	FDR P value	Number of Genes	Genes
Biological Process	GO:0051239	regulation of multicellular organismal process	0.0000034850	0.017414	167	ACVR2A;ANXA4;BCL9L;CAPN7;CRY2;CYBA;FAM210B;FBXW7;FOXP1;KRT84;LRP4;PKP2;SHH;TGFB1;THBS1;VIM;ZC3H13;ACACB;ADRA1B;ADRB2;AGGF1;AGRN;AHI1;AJAP1;AMOTL1;ANGPTL3;ANXA2;AP3B1;AP3D1;AQP1;ARHGAP35;ARHGEF15;ARSB;ASIC2;ATOH1;ATP1A4;AXIN2;BAP1;BMPR1B;BRINP2;C6;CACNA1G;CAMK1D;CDK5RAP2;CDON;CLSTN3;CMKLR1;CUX2;DAG1;DICER1;DLL4;DMRT1;DPYSL2;EGR2;EIF2AK3;ELANE;ENPP2;EPHA1;ERRFI1;FAT4;FGA;FLRT1;FLRT2;FNIP1;FZD5;GAK;…
	GO:0120036	plasma membrane bounded cell projection organization	0.0000056476	0.017414	82	FOXP1;FSCN1;ITGA6;LRP4;SHH;VIM;AHI1;ALS2;ARHGAP35;ATOH1;BMPR1B;C30H15orf62;CAMK1D;CC2D2A;CCDC66;CFAP221;CNTROB;CUX2;DAG1;DCDC2;DLX5;DNAAF5;DNAI2;DPYSL2;EGR2;ENPP2;FAT4;FHDC1;FLRT1;FLRT2;GAK;GDPD5;GLI3;HTT;ICAM1;IFT172;IFT46;IGSF9;INPP5J;IQUB;KANK1;KIF19;KIF5C;LIMA1;LRRK2;MAP2K1;MAPK15;MAPK8IP2;MKS1;MOB2;MTOR;MUL1;MYOC;NEFM;NYAP1;NYAP2;ODF2L;PAK4;PICK1;PKHD1;PLXNA4;PRMT1;RAB17;RAPGEF1;RP1;RSPH1;RT…
	GO:0050793	regulation of developmental process	0.0000091756	0.018862	138	ACVR2A;BCL9L;FAM210B;FBXW7;FOXP1;KRT84;LRP4;OCIAD1;PKP2;SHH;TGFB1;THBS1;VIM;ZC3H13;ABCA5;ACACB;AGGF1;AGRN;AHI1;AJAP1;ANGPTL3;ANXA2;ANXA7;AP3B1;AP3D1;AQP1;ARHGAP35;ARHGEF15;ASIC2;ATOH1;AXIN2;BMPR1B;BRINP2;C30H15orf62;C6;CAMK1D;CDK5RAP2;CDON;CLSTN3;CMKLR1;CUX2;DAG1;DDHD1;DLL4;DMRT1;DPYSL2;ENPP1;ENPP2;EPHA1;ERRFI1;FAT4;FLRT1;FLRT2;FNDC5;FNIP1;FZR1;GAK;GAL;GDF10;GDPD5;GLI1;GLI3;GPM6B;HCLS1;HNF1B;IGSF…
	GO:0030030	cell projection organization	0.000013223	0.020387	82	FOXP1;FSCN1;ITGA6;LRP4;SHH;VIM;AHI1;ALS2;ARHGAP35;ATOH1;BMPR1B;C30H15orf62;CAMK1D;CC2D2A;CCDC66;CFAP221;CNTROB;CUX2;DAG1;DCDC2;DLX5;DNAAF5;DNAI2;DPYSL2;EGR2;ENPP2;FAT4;FHDC1;FLRT1;FLRT2;GAK;GDPD5;GLI3;HTT;ICAM1;IFT172;IFT46;IGSF9;INPP5J;IQUB;KANK1;KIF19;KIF5C;LIMA1;LRRK2;MAP2K1;MAPK15;MAPK8IP2;MKS1;MOB2;MTOR;MUL1;MYOC;NEFM;NYAP1;NYAP2;ODF2L;PAK4;PICK1;PKHD1;PLXNA4;PRMT1;RAB17;RAPGEF1;RP1;RSPH1;RT…
	GO:0045595	regulation of cell differentiation	0.000046603	0.057480	95	ACVR2A;BCL9L;FAM210B;FBXW7;FOXP1;KRT84;LRP4;OCIAD1;PKP2;SHH;TGFB1;VIM;ABCA5;AHI1;AJAP1;ANXA2;AP3B1;AP3D1;ARHGAP35;ATOH1;AXIN2;BMPR1B;BRINP2;CAMK1D;CDK5RAP2;CDON;CMKLR1;CUX2;DAG1;DLL4;DPYSL2;ENPP1;ERRFI1;FAT4;FLRT2;FNDC5;FNIP1;GAK;GAL;GDF10;GDPD5;GLI1;GLI3;HCLS1;HNF1B;IGSF10;IL15;INPP5J;IRX3;ITPKB;JDP2;KANK1;LBH;LRRK2;MAP2K1;MEIS1;MOB2;MTOR;MUL1;MYOC;NAPEPLD;NFATC3;NOS1;NOTCH2;PCP4;PDE5A;PDGFRA;PL…
	GO:0007399	nervous system development	0.000058622	0.060254	112	FOXP1;LRP4;SHH;TGFB1;VIM;AGRN;AHI1;ALS2;AMBRA1;AQP1;ARHGAP35;ARHGEF15;ASIC2;ATOH1;B4GALT2;BMPR1B;BRINP2;CAMK1D;CC2D2A;CCDC66;CDK5RAP2;CDON;CLSTN3;CSPG4;CUX2;DAG1;DCDC2;DLL4;DLX5;DPCD;DPYSL2;EFHC1;EGR2;FAT4;FLRT1;FLRT2;GAK;GAL;GALC;GDPD5;GLI1;GLI3;HNF1B;IFT172;IGSF10;IGSF9;INPP5J;IRX3;KANK1;KDM6A;KIF5C;KLHL17;LRP1;LRRC4B;LRRK2;LUZP1;MAP2K1;MAPK8IP2;MCOLN3;MDGA1;MEIS1;MKS1;MOB2;MTOR;MUL1;MYOC;NAB2;…
	GO:2000026	regulation of multicellular organismal development	0.000070004	0.061673	109	ACVR2A;BCL9L;FAM210B;FBXW7;FOXP1;KRT84;LRP4;SHH;TGFB1;THBS1;VIM;ACACB;AGGF1;AGRN;AHI1;AJAP1;ANGPTL3;ANXA2;AP3B1;AP3D1;AQP1;ARHGAP35;ARHGEF15;ASIC2;ATOH1;AXIN2;BMPR1B;BRINP2;C6;CAMK1D;CDK5RAP2;CDON;CLSTN3;CUX2;DAG1;DLL4;DMRT1;DPYSL2;ENPP2;EPHA1;ERRFI1;FAT4;FLRT1;FLRT2;FNIP1;GAK;GAL;GDPD5;GLI1;GLI3;GPM6B;HCLS1;HNF1B;IGSF10;IL15;INPP5J;IRX3;ITPKB;JCAD;KANK1;LBH;LRRC4B;LRRK2;MAP2K1;MAP3K3;MDGA1;MEIS1…
	GO:0031175	neuron projection development	0.000099876	0.076992	54	FOXP1;LRP4;SHH;VIM;ALS2;ARHGAP35;ATOH1;BMPR1B;CAMK1D;CUX2;DAG1;DCDC2;DLX5;DPYSL2;EGR2;FAT4;FLRT1;FLRT2;GAK;GDPD5;GLI3;IGSF9;INPP5J;KANK1;KIF5C;LRRK2;MAP2K1;MAPK8IP2;MKS1;MOB2;MUL1;MYOC;NEFM;NYAP1;NYAP2;PAK4;PLXNA4;PRMT1;RAB17;RAPGEF1;RTN4RL1;SEMA4D;SEMA5A;SGK1;SLITRK3;SPG11;SZT2;TNC;TNN;UBA6;UGT8;ULK4;WHRN;YWHAH
	GO:0048869	cellular developmental process	0.00018789	0.11034	193	ACVR2A;ANXA4;BCL9L;COPS2;FAM210B;FBXW7;FOXP1;ITGA6;KRT84;LRP4;NR4A1;OCIAD1;PKP2;SHH;TGFB1;VIM;ABCA5;ACTA2;ADAMTSL4;AHI1;AJAP1;ALS2;ANXA2;ANXA7;AP3B1;AP3D1;ARHGAP35;ATOH1;AXIN2;BCL9;BMPR1B;BRINP2;C30H15orf62;CAMK1D;CCDC66;CDK5RAP2;CDON;CEP57;CLCN2;CMKLR1;CSPG4;CSTA;CUX2;CYP24A1;DAG1;DCDC2;DLL4;DLX5;DMRT1;DPYSL2;EGR2;ENPP1;ENPP2;EPB42;EPHA1;ERRFI1;EXPH5;FAT4;FLI1;FLRT1;FLRT2;FNDC5;FNIP1;FOSL2;FRMD6…
	GO:0030154	cell differentiation	0.00019533	0.11034	184	ACVR2A;ANXA4;BCL9L;COPS2;FAM210B;FBXW7;FOXP1;ITGA6;KRT84;LRP4;NR4A1;OCIAD1;PKP2;SHH;TGFB1;VIM;ABCA5;ACTA2;ADAMTSL4;AHI1;AJAP1;ALS2;ANXA2;ANXA7;AP3B1;AP3D1;ARHGAP35;ATOH1;AXIN2;BCL9;BMPR1B;BRINP2;CAMK1D;CCDC66;CDK5RAP2;CDON;CEP57;CLCN2;CMKLR1;CSPG4;CSTA;CUX2;CYP24A1;DAG1;DCDC2;DLL4;DLX5;DMRT1;DPYSL2;EGR2;ENPP1;EPHA1;ERRFI1;EXPH5;FAT4;FLI1;FLRT1;FLRT2;FNDC5;FNIP1;FOSL2;FRMD6;FZD5;FZR1;GAK;GAL;GDF10…
Cellular Component	GO:0044463	cell projection part	1.3966e-9	5.5376e-7	73	AZIN2;FSCN1;KCNC4;KIRREL1;ADGRE2;AHI1;ALS2;AMBRA1;ANK1;ANKRD9;AP3B1;AP3D1;AQP1;ARHGAP35;ARHGEF15;ASIC2;BMX;BRINP2;CC2D2A;CCDC66;CDH8;CFAP69;CHRM4;DAG1;DCDC2;DNAI2;DPYSL2;EVC;FKBP15;FLRT1;GCHFR;GLI1;GLI3;GPR179;GRM1;HSPA8;HTT;IFT172;IGSF9;INPP5E;INPP5J;JCAD;KANK1;KIF19;KIF5C;KLHL17;LIMA1;LRRK2;MAPK15;MKS1;MOB2;MTOR;MYOC;NOS1;NPHP1;ODF2L;OSBP2;PDXP;PEBP1;PHLPP2;PKHD1;PLCB4;PRPH2;PSMC2;RAB17;RP1;RSP…
	GO:0120038	plasma membrane bounded cell projection part	1.3966e-9	5.5376e-7	73	AZIN2;FSCN1;KCNC4;KIRREL1;ADGRE2;AHI1;ALS2;AMBRA1;ANK1;ANKRD9;AP3B1;AP3D1;AQP1;ARHGAP35;ARHGEF15;ASIC2;BMX;BRINP2;CC2D2A;CCDC66;CDH8;CFAP69;CHRM4;DAG1;DCDC2;DNAI2;DPYSL2;EVC;FKBP15;FLRT1;GCHFR;GLI1;GLI3;GPR179;GRM1;HSPA8;HTT;IFT172;IGSF9;INPP5E;INPP5J;JCAD;KANK1;KIF19;KIF5C;KLHL17;LIMA1;LRRK2;MAPK15;MKS1;MOB2;MTOR;MYOC;NOS1;NPHP1;ODF2L;OSBP2;PDXP;PEBP1;PHLPP2;PKHD1;PLCB4;PRPH2;PSMC2;RAB17;RP1;RSP…
	GO:0044459	plasma membrane part	1.0787e-8	0.0000028513	129	ACVR2A;CDH16;CYBA;DLA-DRA;FSCN1;ITGA6;KCNC4;LRRC26;P2RX3;RGS9;SLC4A3;THBS1;ABCC1;ADGRE2;ADGRE5;ADRA1B;ADRB2;AJAP1;AMOTL1;ANK1;APBB1IP;AQP1;AQP2;ASIC2;ATP1A3;ATP1A4;BCAP29;BMPR1B;BMX;BTLA;C6;C8B;CACNA1G;CACNG1;CALHM6;CASR;CD163;CD302;CDH20;CDH8;CDON;CEMIP2;CHRM4;CLCN2;CLSTN3;DAG1;DMD;DNAI2;DRAM2;DSG1;EPHA1;ERRFI1;EVC;FGA;FLRT1;FLRT2;FZD5;GJA5;GNAL;GP6;GPR156;GRIK4;GRIN2B;GRM1;HSPA8;ICAM1;IQSEC3;IT…
	GO:0042995	cell projection	2.7582e-8	0.0000051120	98	AZIN2;FSCN1;KCNC4;KIRREL1;P2RX3;TGFB1;VIM;ACTA2;ADGRE2;AHI1;ALS2;AMBRA1;AMOTL1;ANK1;ANKRD9;AP3B1;AP3D1;AQP1;ARAP3;ARHGAP35;ARHGEF15;ASIC2;BMX;BRINP2;CC2D2A;CCDC66;CDH8;CFAP221;CFAP69;CHRM4;CSPG4;DAG1;DCDC2;DNAI2;DPYSL2;EPHA1;EVC;FHDC1;FKBP15;FLRT1;GCHFR;GDPD5;GLI1;GLI3;GPR179;GRM1;HSPA8;HTT;IFT172;IFT46;IGSF9;INPP5E;INPP5J;IQUB;IRX3;JCAD;KANK1;KIF19;KIF5C;KLHL17;KPTN;LIMA1;LRRC4B;LRRK2;MAPK15;MKS…
	GO:0005886	plasma membrane	3.2232e-8	0.0000051120	216	ACVR2A;ADCY6;ANXA4;CDH16;CYBA;DLA-DRA;FSCN1;ITGA6;KCNC4;KIRREL1;LRP4;LRRC26;OCLN;OR2A25;P2RX3;PDE4A;PKP2;RGS9;SHH;SLC11A1;SLC4A3;THBS1;VIM;ABCC1;ACTB;ADAP1;ADGRE2;ADGRE5;ADRA1B;ADRB2;ADRM1;AGRN;AJAP1;AMOTL1;ANK1;ANXA2;ANXA7;AP3D1;APBB1IP;AQP1;AQP2;ARHGAP35;ARHGEF5;ASIC2;ATP11A;ATP1A3;ATP1A4;AZGP1;BAIAP2L1;BCAP29;BMPR1B;BMX;BRCA1;BTLA;C30H15orf62;C6;C8B;CACNA1G;CACNG1;CALHM6;CASR;CD163;CD302;CDH20…
	GO:0120025	plasma membrane bounded cell projection	4.0887e-8	0.0000054039	96	AZIN2;FSCN1;KCNC4;KIRREL1;P2RX3;TGFB1;VIM;ACTA2;ADGRE2;AHI1;ALS2;AMBRA1;AMOTL1;ANK1;ANKRD9;AP3B1;AP3D1;AQP1;ARAP3;ARHGAP35;ARHGEF15;ASIC2;BMX;BRINP2;CC2D2A;CCDC66;CDH8;CFAP221;CFAP69;CHRM4;DAG1;DCDC2;DNAI2;DPYSL2;EPHA1;EVC;FHDC1;FKBP15;FLRT1;GCHFR;GDPD5;GLI1;GLI3;GPR179;GRM1;HSPA8;HTT;IFT172;IFT46;IGSF9;INPP5E;INPP5J;IQUB;IRX3;JCAD;KANK1;KIF19;KIF5C;KLHL17;KPTN;LIMA1;LRRC4B;LRRK2;MAPK15;MKS1;MOB2…
	GO:0071944	cell periphery	4.9513e-8	0.0000056091	220	ACVR2A;ADCY6;ANXA4;CDH16;CYBA;DLA-DRA;FSCN1;ITGA6;KCNC4;KIRREL1;LRP4;LRRC26;OCLN;OR2A25;P2RX3;PDE4A;PKP2;RGS9;SHH;SLC11A1;SLC4A3;THBS1;VIM;ABCC1;ACTB;ADAP1;ADGRE2;ADGRE5;ADRA1B;ADRB2;ADRM1;AGRN;AJAP1;AMOTL1;ANK1;ANXA2;ANXA7;AP3D1;APBB1IP;AQP1;AQP2;ARHGAP35;ARHGEF5;ASIC2;ATP11A;ATP1A3;ATP1A4;AZGP1;BAIAP2L1;BCAP29;BMPR1B;BMX;BRCA1;BTLA;C30H15orf62;C6;C8B;CACNA1G;CACNG1;CALHM6;CASR;CD163;CD302;CDH20…
	GO:0098590	plasma membrane region	0.0000025179	0.00024959	55	CDH16;FSCN1;ITGA6;KCNC4;RGS9;ABCC1;ADGRE2;ADRA1B;AJAP1;AMOTL1;AQP1;AQP2;BMX;CDH8;CHRM4;CLSTN3;DAG1;DMD;DRAM2;EVC;GRIK4;GRIN2B;GRM1;HSPA8;IQSEC3;ITGB2;JCAD;KANK1;LIMA1;LRP1;LRRK2;MUC1;NECTIN1;NETO1;NOD1;NOS1;PDGFRB;PDXP;PHLPP2;PICK1;PKHD1;RAB17;RHCG;RIMS3;SCNN1B;SHROOM3;SLC44A4;SLITRK3;TBC1D10C;TCIRG1;TFRC;UMOD;UPK1B;UPK3A;WHRN
	GO:0097458	neuron part	0.0000032234	0.00028401	76	AZIN2;FSCN1;KCNC4;KIRREL1;P2RX3;RGS9;SIGMAR1;VIM;ALS2;ANK1;ANKRD9;AP3B1;AP3D1;AQP1;ARHGEF15;ASIC2;BRINP2;CCDC66;CDH8;CHRM4;CLSTN3;DAG1;DCDC2;DPYSL2;DRAM2;EPHA1;FKBP15;FLRT1;GAL;GCHFR;GDPD5;GPR179;GRIK4;GRIN2B;GRM1;HSPA8;HTT;IGSF9;INPP5J;IQSEC3;IRX3;KIF5C;KLHL17;LRRC4B;LRRK2;LZTS3;MAPK8IP2;MCTP2;MOB2;MTOR;MUL1;MYOC;NECTIN1;NEFM;NETO1;NOS1;NPY5R;OSBP2;PDE1B;PEBP1;PHLPP2;PICK1;PLCB4;PRPH2;PSMC2;RAB1…
	GO:0005887	integral component of plasma membrane	0.0000059249	0.00046984	71	ACVR2A;CDH16;CYBA;ITGA6;KCNC4;LRRC26;P2RX3;SLC4A3;ADGRE2;ADGRE5;ADRA1B;ADRB2;AJAP1;ASIC2;ATP1A3;ATP1A4;BCAP29;BMPR1B;BTLA;C6;C8B;CALHM6;CASR;CDON;CEMIP2;CHRM4;CLCN2;CLSTN3;EPHA1;FLRT1;FLRT2;FZD5;GJA5;GP6;GPR156;GRIK4;GRIN2B;GRM1;ICAM1;ITGAM;ITGB2;IYD;KCNH2;KCNJ5;MS4A1;NECTIN1;NETO1;NOTCH2;OPRL1;PCDH1;PDGFRA;PDGFRB;PERP;PLXNA4;PRPH2;RHCG;SCNN1B;SCNN1G;SEMA4D;SLC26A1;SLC4A2;SLC6A11;SLCO2B1;SLITRK3;…

## Sheet: Priority_private_variants
High_impact	CHROM	POS	cases_freq_high_impact	controls_freq_high_impact	Altered_Allele_freq_Differenecs		Moderate	CHROM	POS	cases_freq_moderate	controls_cases_moderate	Altered_Allele_freq_Differenecs
	chr1	108741843	0.0636364	0	0.0636364			chr1	14339249	0.0555556	0	0.0555556
	chr5	34135448	0.666667	1	-0.333333			chr1	31049238	0.0636364	0	0.0636364
	chr6	59753320	0.0636364	0	0.0636364			chr1	42583103	0.0545455	0	0.0545455
	chr7	53399775	0.0531915	0	0.0531915			chr1	49591351	0.0641026	0	0.0641026
	chr9	18410570	0.666667	1	-0.333333			chr1	99441785	0.0727273	0	0.0727273
	chr9	49191867	0.0686275	0	0.0686275			chr1	99835832	0.08	0	0.08
	chr10	686782	0.0636364	0	0.0636364			chr1	100813718	0.0636364	0	0.0636364
	chr12	12593838	0.0576923	0	0.0576923			chr1	101684869	0.0818182	0	0.0818182
	chr12	33400055	0.0510204	0	0.0510204			chr1	104160785	0.0545455	0	0.0545455
	chr15	4787901	0.5	0	0.5			chr1	104160786	0.0545455	0	0.0545455
	chr15	22752015	0.145455	0	0.145455			chr1	106227920	0.06	0	0.06
	chr15	50417171	0.08	0	0.08			chr1	106533520	0.0727273	0	0.0727273
	chr16	18489686	0.102273	0	0.102273			chr1	106871957	0.0636364	0	0.0636364
	chr16	18489688	0.107143	0	0.107143			chr1	111609543	0.05	0	0.05
	chr18	40066248	0.0545455	0	0.0545455			chr1	111791538	0.0545455	0	0.0545455
	chr19	18933222	0.0714286	0	0.0714286			chr1	116038553	0.0636364	0	0.0636364
	chr19	21387934	0.12963	0	0.12963			chr1	116688951	0.0588235	0	0.0588235
	chr20	38984859	0.9	1	-0.1			chr2	7031429	0.0545455	0	0.0545455
	chr22	5195781	0.05	0	0.05			chr2	8876268	0.0595238	0	0.0595238
	chr23	2097029	0.0566038	0	0.0566038			chr2	23688571	0.0909091	0	0.0909091
	chr23	26282393	0.0636364	0	0.0636364			chr2	62088815	0.0636364	0	0.0636364
	chr27	2101343	0.9375	1	-0.0625			chr2	68491069	0.0545455	0	0.0545455
	chr27	38999723	0.0545455	0	0.0545455			chr2	69324757	0.0545455	0	0.0545455
	chr28	424058	0.0833333	0	0.0833333			chr2	72939795	0.0588235	0	0.0588235
	chr28	1159969	0.0625	0	0.0625			chr2	75665528	0.0543478	0	0.0543478
	chr28	2282282	0.0818182	0	0.0818182			chr2	77258761	0.0555556	0	0.0555556
	chr28	10069958	0.0673077	0	0.0673077			chr2	78244343	0.0740741	0	0.0740741
	chr30	7641799	0.833333	1	-0.166667			chr2	84787847	0.0673077	0	0.0673077
	chr30	39234048	0.075	0	0.075			chr3	1505556	0.0652174	0	0.0652174
	chr37	2798995	0.0545455	0	0.0545455			chr3	36852782	0.0545455	0	0.0545455
	chr37	7023895	0.0636364	0	0.0636364			chr4	4780830	0.0545455	0	0.0545455
	chr37	25044693	0.181818	0	0.181818			chr4	32451601	0.0740741	0	0.0740741
	chr37	26138520	0.0686275	0	0.0686275			chr4	32492361	0.0769231	0	0.0769231
	chr1	59631126	0.201923	0.0221675	0.179755			chr4	45023451	0.0727273	0	0.0727273
	chr1	108289108	0.584906	0.709524	-0.124618			chr4	60050236	0.0576923	0	0.0576923
	chr2	47336367	0.136364	0.00938967	0.126974			chr4	73815505	0.0777778	0	0.0777778
	chr3	29776289	0.166667	0.0471698	0.119497			chr5	13099429	0.0818182	0	0.0818182
	chr3	84999672	0.15	0.030303	0.119697			chr5	14836746	0.0545455	0	0.0545455
	chr4	64278944	0.351064	0.48	-0.128936			chr5	15171252	0.0666667	0	0.0666667
	chr6	40449035	0.109091	0.00707547	0.102016			chr5	15171254	0.0555556	0	0.0555556
	chr7	31853488	0.163636	0.0469484	0.116688			chr5	31789774	0.0566038	0	0.0566038
	chr9	48440257	0.8	0.958824	-0.158824			chr5	33100633	0.0555556	0	0.0555556
	chr9	48491378	0.106383	0.216667	-0.110284			chr5	35815321	0.0545455	0	0.0545455
	chr10	449193	0.166667	0.0454545	0.121213			chr5	39908103	0.0625	0	0.0625
	chr11	50520283	0.145455	0.0399061	0.105549			chr5	41702126	0.0588235	0	0.0588235
	chr11	50520285	0.145455	0.0399061	0.105549			chr5	42901259	0.0588235	0	0.0588235
	chr12	35435638	0.192308	0.0117925	0.180515			chr5	46701456	0.0727273	0	0.0727273
	chr13	32758136	0.463415	0.591216	-0.127801			chr5	55205379	0.0545455	0	0.0545455
	chr13	32758190	0.463415	0.59396	-0.130545			chr5	62508250	0.0625	0	0.0625
	chr13	32758307	0.463415	0.59396	-0.130545			chr5	64635393	0.0740741	0	0.0740741
	chr13	32758437	0.4625	0.591549	-0.129049			chr5	65727734	0.0636364	0	0.0636364
	chr13	32758495	0.475	0.585714	-0.110714			chr5	82774804	0.0555556	0	0.0555556
	chr13	32758532	0.475	0.598592	-0.123592			chr6	6904462	0.0566038	0	0.0566038
	chr13	32758613	0.463415	0.597315	-0.1339			chr6	12355068	0.1	0	0.1
	chr15	42396968	0.166667	0.0333333	0.133334			chr6	17503207	0.0660377	0	0.0660377
	chr16	45207560	0.145455	0.0258216	0.119633			chr6	17914295	0.0784314	0	0.0784314
	chr18	25755640	0.188679	0.0454545	0.143225			chr6	18031767	0.0818182	0	0.0818182
	chr20	17702931	0.175	0.0277778	0.147222			chr6	37888777	0.109091	0	0.109091
	chr21	28452139	0.190909	0.0422535	0.148655			chr6	39913340	0.0686275	0	0.0686275
	chr24	41587776	0.136364	0.0328638	0.1035			chr6	40250545	0.0833333	0	0.0833333
	chr26	25409033	0.138889	0.0344828	0.104406			chr6	40878090	0.0686275	0	0.0686275
	chr29	20039426	0.863636	0.971831	-0.108195			chr6	59164252	0.109091	0	0.109091
	chr29	27929638	0.136364	0.0219298	0.114434			chr7	10097785	0.0545455	0	0.0545455
	chr31	31841721	0.239583	0.0502646	0.189318			chr7	27401453	0.1	0	0.1
	chr31	32151107	0.193878	0.0320856	0.161792			chr7	27432675	0.1	0	0.1
	chr33	451445	0.2	0.0416667	0.158333			chr7	41369664	0.0568182	0	0.0568182
	chr37	25044687	0.5	0.186047	0.313953			chr7	70405418	0.0588235	0	0.0588235
	chrX	76081565	0.172727	0.0469484	0.125779			chr8	4400575	0.0818182	0	0.0818182
								chr8	28674776	0.0545455	0	0.0545455
								chr9	5528565	0.05	0	0.05
								chr9	5586459	0.0851064	0	0.0851064
								chr9	9314729	0.0818182	0	0.0818182
								chr9	9614553	0.0545455	0	0.0545455
								chr9	11580420	0.0545455	0	0.0545455
								chr9	12027326	0.0545455	0	0.0545455
								chr9	13211868	0.0555556	0	0.0555556
								chr9	19040814	0.0818182	0	0.0818182
								chr9	20166149	0.0566038	0	0.0566038
								chr9	20300492	0.0545455	0	0.0545455
								chr9	20333076	0.0727273	0	0.0727273
								chr9	21710468	0.0727273	0	0.0727273
								chr9	24332583	0.0636364	0	0.0636364
								chr9	41878060	0.0636364	0	0.0636364
								chr9	49062565	0.0673077	0	0.0673077
								chr9	52986456	0.0636364	0	0.0636364
								chr10	449167	0.05	0	0.05
								chr10	853172	0.0636364	0	0.0636364
								chr10	17388798	0.07	0	0.07
								chr10	21170121	0.0588235	0	0.0588235
								chr10	48719575	0.0545455	0	0.0545455
								chr10	68432121	0.0851064	0	0.0851064
								chr11	22693759	0.0545455	0	0.0545455
								chr11	54683888	0.0545455	0	0.0545455
								chr11	54686810	0.0555556	0	0.0555556
								chr11	61265925	0.0727273	0	0.0727273
								chr11	68339566	0.0531915	0	0.0531915
								chr11	69141222	0.0909091	0	0.0909091
								chr11	74256002	0.0714286	0	0.0714286
								chr12	1256096	0.0754717	0	0.0754717
								chr12	35416772	0.0784314	0	0.0784314
								chr12	49020581	0.0588235	0	0.0588235
								chr13	36463999	0.0576923	0	0.0576923
								chr13	37089563	0.0588235	0	0.0588235
								chr13	37403937	0.0545455	0	0.0545455
								chr13	37594469	0.0636364	0	0.0636364
								chr13	37783753	0.0641026	0	0.0641026
								chr14	16191455	0.0727273	0	0.0727273
								chr15	16768955	0.0545455	0	0.0545455
								chr15	17496212	0.0545455	0	0.0545455
								chr15	17556103	0.0545455	0	0.0545455
								chr15	17598522	0.0566038	0	0.0566038
								chr15	17729468	0.833333	1	-0.166667
								chr15	42526872	0.0909091	0	0.0909091
								chr16	6295921	0.0576923	0	0.0576923
								chr16	15021974	0.0980392	0	0.0980392
								chr16	15115692	0.0980392	0	0.0980392
								chr16	19280198	0.0727273	0	0.0727273
								chr16	19627708	0.0545455	0	0.0545455
								chr16	27366847	0.0754717	0	0.0754717
								chr16	36102860	0.0555556	0	0.0555556
								chr16	40451995	0.0909091	0	0.0909091
								chr17	21480519	0.0531915	0	0.0531915
								chr17	54039399	0.0545455	0	0.0545455
								chr17	60511775	0.0625	0	0.0625
								chr17	63677811	0.0818182	0	0.0818182
								chr18	182167	0.0545455	0	0.0545455
								chr18	6754082	0.0510204	0	0.0510204
								chr18	10242419	0.0545455	0	0.0545455
								chr18	10359033	0.0520833	0	0.0520833
								chr18	12107999	0.0545455	0	0.0545455
								chr18	25523407	0.0784314	0	0.0784314
								chr18	33360687	0.0727273	0	0.0727273
								chr18	41267488	0.0545455	0	0.0545455
								chr18	50055792	0.0909091	0	0.0909091
								chr18	52805486	0.0727273	0	0.0727273
								chr18	54103961	0.5	0	0.5
								chr18	54103963	0.5	0	0.5
								chr18	54517270	0.0673077	0	0.0673077
								chr19	11837611	0.0545455	0	0.0545455
								chr19	15329678	0.0818182	0	0.0818182
								chr19	35933291	0.0576923	0	0.0576923
								chr19	53216427	0.0545455	0	0.0545455
								chr20	7559737	0.0652174	0	0.0652174
								chr20	28873266	0.0543478	0	0.0543478
								chr20	32978256	0.0818182	0	0.0818182
								chr20	38984860	0.5	0	0.5
								chr20	49085389	0.05	0	0.05
								chr20	51790215	0.0636364	0	0.0636364
								chr20	51797664	0.0636364	0	0.0636364
								chr20	51877266	0.0636364	0	0.0636364
								chr20	53917355	0.06	0	0.06
								chr20	57908424	0.05	0	0.05
								chr21	28452659	0.0727273	0	0.0727273
								chr21	28496538	0.0727273	0	0.0727273
								chr21	29460202	0.25	0	0.25
								chr21	33970916	0.0545455	0	0.0545455
								chr21	50117205	0.0581395	0	0.0581395
								chr23	1867196	0.0545455	0	0.0545455
								chr23	2086660	0.107143	0	0.107143
								chr23	3688484	0.0545455	0	0.0545455
								chr23	12095056	0.0727273	0	0.0727273
								chr23	37934501	0.0636364	0	0.0636364
								chr24	816545	0.0754717	0	0.0754717
								chr24	27322395	0.0727273	0	0.0727273
								chr24	29228276	0.138889	0	0.138889
								chr24	37146106	0.0526316	0	0.0526316
								chr24	46491159	0.0520833	0	0.0520833
								chr25	10509202	0.0636364	0	0.0636364
								chr25	14651054	0.0961538	0	0.0961538
								chr25	45176670	0.0660377	0	0.0660377
								chr25	45386147	0.0545455	0	0.0545455
								chr26	593980	0.0980392	0	0.0980392
								chr26	594295	0.1	0	0.1
								chr26	7454789	0.0545455	0	0.0545455
								chr26	13651191	0.06	0	0.06
								chr26	24749101	0.0545455	0	0.0545455
								chr26	26595843	0.0727273	0	0.0727273
								chr26	26833044	0.0636364	0	0.0636364
								chr26	27024948	0.0636364	0	0.0636364
								chr26	29221842	0.0545455	0	0.0545455
								chr27	2665822	0.0555556	0	0.0555556
								chr27	35832020	0.0818182	0	0.0818182
								chr27	43993518	0.0545455	0	0.0545455
								chr28	2296121	0.0818182	0	0.0818182
								chr29	17839947	0.0555556	0	0.0555556
								chr29	20965301	0.0545455	0	0.0545455
								chr29	39498789	0.0545455	0	0.0545455
								chr30	9580219	0.0545455	0	0.0545455
								chr30	23220161	0.0818182	0	0.0818182
								chr30	29991385	0.0571429	0	0.0571429
								chr30	39234072	0.0520833	0	0.0520833
								chr31	32116724	0.0727273	0	0.0727273
								chr31	33887107	0.06	0	0.06
								chr32	4450917	0.0952381	0	0.0952381
								chr32	11021404	0.75	1	-0.25
								chr34	17829270	0.0545455	0	0.0545455
								chr34	19408119	0.1	0	0.1
								chr34	32461119	0.0545455	0	0.0545455
								chr35	14716559	0.0686275	0	0.0686275
								chr35	20100653	0.08	0	0.08
								chr35	23182869	0.0784314	0	0.0784314
								chr35	24618096	0.1	0	0.1
								chr36	4110288	0.0727273	0	0.0727273
								chr36	4973421	0.0545455	0	0.0545455
								chr36	12223015	0.0588235	0	0.0588235
								chr36	12223539	0.0520833	0	0.0520833
								chr37	9639853	0.0636364	0	0.0636364
								chr37	10807115	0.0545455	0	0.0545455
								chr37	12062850	0.0545455	0	0.0545455
								chr37	16278112	0.0818182	0	0.0818182
								chr37	25044688	0.125	0	0.125
								chr38	993412	0.1875	0	0.1875
								chrX	4466491	0.05	0	0.05
								chr1	14986220	0.141509	0.0193237	0.122185
								chr1	15234520	0.190909	0.028169	0.16274
								chr1	24389150	0.227273	0.0422535	0.18502
								chr1	55587196	0.125	0.0193237	0.105676
								chr1	94535835	0.172727	0.0164319	0.156295
								chr1	112325302	0.53	0.638889	-0.108889
								chr1	113802922	0.163636	0.0450237	0.118612
								chr1	118459860	0.166667	0.035533	0.131134
								chr2	1030781	0.154545	0.0259434	0.128602
								chr2	11858459	0.2	0.0492958	0.150704
								chr2	35050278	0.88	0.77451	0.10549
								chr2	55245263	0.154545	0.0117371	0.142808
								chr2	56644776	0.154545	0.0422535	0.112291
								chr2	58570386	0.62037	0.748792	-0.128422
								chr2	58577218	0.145455	0.0234742	0.121981
								chr2	58638931	0.137255	0.0193237	0.117931
								chr2	72077289	0.136364	0.0352113	0.101153
								chr2	72216961	0.154545	0.028169	0.126376
								chr2	75473406	0.209091	0.0352113	0.17388
								chr2	80869466	0.125	0.0142857	0.110714
								chr3	28482019	0.119565	0.0141243	0.105441
								chr3	41146668	0.145455	0.0211268	0.124328
								chr3	47544917	0.145455	0.0402844	0.105171
								chr3	47545186	0.154545	0.0400943	0.114451
								chr3	47545659	0.150943	0.0358852	0.115058
								chr3	52526712	0.154545	0.0187793	0.135766
								chr3	60211853	0.136364	0.0329341	0.10343
								chr3	64646686	0.172727	0.0352113	0.137516
								chr3	72408051	0.181818	0.0399061	0.141912
								chr3	84999674	0.1875	0.037037	0.150463
								chr3	91523829	0.166667	0.0275591	0.139108
								chr3	91523838	0.161765	0.0275591	0.134206
								chr4	7918665	0.175926	0.0219512	0.153975
								chr4	7918794	0.173077	0.0223881	0.150689
								chr4	7920049	0.190909	0.0215311	0.169378
								chr4	29017336	0.157407	0.0119048	0.145502
								chr4	36127767	0.127273	0.0258216	0.101451
								chr4	58277053	0.12963	0.0117925	0.117837
								chr4	75349434	0.478261	0.645714	-0.167453
								chr4	78774931	0.781818	0.953052	-0.171234
								chr5	777508	0.148148	0.0333333	0.114815
								chr5	28557098	0.360465	0.477778	-0.117313
								chr5	28557284	0.166667	0.031401	0.135266
								chr5	28567718	0.181818	0.0187793	0.163039
								chr5	28571587	0.190909	0.0422535	0.148655
								chr5	28632143	0.181818	0.0187793	0.163039
								chr5	28728820	0.181818	0.0187793	0.163039
								chr5	30192766	0.157407	0.0399061	0.117501
								chr5	32203725	0.154545	0.0450237	0.109521
								chr5	32663391	0.145455	0.0330189	0.112436
								chr5	32793151	0.118182	0.0140845	0.104097
								chr5	35843284	0.127273	0.00938967	0.117883
								chr5	41296334	0.77	0.895833	-0.125833
								chr5	51151573	0.218182	0.0469484	0.171234
								chr5	51151885	0.209091	0.0495283	0.159563
								chr5	56187997	0.119565	0.00578035	0.113785
								chr5	61624563	0.172727	0.0422535	0.130473
								chr5	64692537	0.12	0.316832	-0.196832
								chr6	661327	0.0833333	0.273723	-0.19039
								chr6	7315424	0.122642	0.0217391	0.100903
								chr6	12091973	0.2	0.0492958	0.150704
								chr6	15477142	0.117647	0.0172414	0.100406
								chr6	22329526	0.118182	0.00469484	0.113487
								chr6	36446263	0.118182	0.00938967	0.108792
								chr6	36918522	0.54	0.680108	-0.140108
								chr6	36918666	0.25	0.556701	-0.306701
								chr6	37650119	0.172727	0.0446009	0.128126
								chr6	37655658	0.166667	0.042654	0.124013
								chr6	37660154	0.181818	0.0469484	0.13487
								chr6	37660249	0.181818	0.0448113	0.137007
								chr6	37660366	0.181818	0.0406699	0.141148
								chr6	37660424	0.169811	0.0448113	0.125
								chr6	37661900	0.181818	0.0402844	0.141534
								chr6	37664874	0.181818	0.0469484	0.13487
								chr6	39527549	0.141509	0.0287081	0.112801
								chr6	76896036	0.209091	0.0469484	0.162143
								chr7	2502454	0.136364	0.0211268	0.115237
								chr7	2502845	0.145455	0.0375587	0.107896
								chr7	2590167	0.145455	0.0375587	0.107896
								chr7	5330443	0.163636	0.0399061	0.12373
								chr7	25663604	0.209091	0.0469484	0.162143
								chr7	25663881	0.209091	0.0469484	0.162143
								chr7	27589316	0.154545	0.0446009	0.109944
								chr7	36512941	0.818182	0.955189	-0.137007
								chr7	38960142	0.190909	0.0495283	0.141381
								chr7	41112086	0.127273	0.00707547	0.120198
								chr7	42106042	0.127273	0.0140845	0.113188
								chr7	42469812	0.111111	0.007109	0.104002
								chr7	57418777	0.181818	0.0140845	0.167734
								chr8	28246626	0.245455	0.0446009	0.200854
								chr8	33950293	0.162791	0.0481928	0.114598
								chr8	38579288	0.145455	0.0375587	0.107896
								chr8	48538004	0.117647	0.0122549	0.105392
								chr8	63592626	0.207547	0.0473934	0.160154
								chr8	65026448	0.548077	0.798969	-0.250892
								chr9	13438055	0.144231	0.0311005	0.11313
								chr9	19040298	0.2	0.0234742	0.176526
								chr9	20134891	0.109091	0.00234742	0.106744
								chr9	20840285	0.117647	0.0100503	0.107597
								chr9	20849640	0.148148	0.0330189	0.115129
								chr9	21367062	0.163636	0.00469484	0.158941
								chr9	26414271	0.154545	0.0469484	0.107597
								chr9	49918479	0.145455	0.028169	0.117286
								chr9	53494739	0.148148	0.0357143	0.112434
								chr10	1574464	0.109091	0.00471698	0.104374
								chr10	22658901	0.152174	0.0433526	0.108821
								chr10	28579304	0.109091	0.00490196	0.104189
								chr10	35354170	0.118182	0.0117371	0.106445
								chr10	43487238	0.536364	0.725352	-0.188988
								chr10	43842804	0.134146	0.03	0.104146
								chr10	49294664	0.2	0.0188172	0.181183
								chr10	61839649	0.154762	0.0363636	0.118398
								chr10	63143237	0.163636	0.0164319	0.147204
								chr10	68449349	0.163462	0.0495283	0.113934
								chr11	37035329	0.709091	0.812796	-0.103705
								chr11	50518374	0.145455	0.0377358	0.107719
								chr11	50520179	0.145455	0.0375587	0.107896
								chr11	50520259	0.145455	0.0399061	0.105549
								chr11	52131842	0.160377	0.0402844	0.120093
								chr11	68699377	0.170732	0.038961	0.131771
								chr12	935457	0.157407	0.0473934	0.110014
								chr12	1258292	0.12963	0.0211268	0.108503
								chr12	1279359	0.608696	0.737968	-0.129272
								chr12	1427092	0.132653	0.0324324	0.100221
								chr12	1468631	0.122642	0.0176768	0.104965
								chr12	1549124	0.127273	0.0187793	0.108494
								chr12	2221262	0.136364	0.0352113	0.101153
								chr12	15726541	0.154545	0.0305164	0.124029
								chr12	22772630	0.15	0.0486486	0.101351
								chr12	23806393	0.163636	0.0446009	0.119035
								chr12	35367995	0.218182	0.0140845	0.204097
								chr12	64308384	0.49	0.657895	-0.167895
								chr12	69983852	0.136364	0.0333333	0.103031
								chr13	32756966	0.333333	0.483333	-0.15
								chr13	32756980	0.319149	0.473856	-0.154707
								chr13	32756996	0.319149	0.467532	-0.148383
								chr13	32757011	0.319149	0.464286	-0.145137
								chr13	32757265	0.463415	0.609589	-0.146174
								chr13	32757272	0.463415	0.597315	-0.1339
								chr13	32757361	0.432432	0.586806	-0.154374
								chr13	32757400	0.435897	0.582759	-0.146862
								chr13	32757417	0.45	0.570946	-0.120946
								chr13	32757931	0.434211	0.593985	-0.159774
								chr13	32758085	0.45	0.580537	-0.130537
								chr13	32758241	0.45	0.603333	-0.153333
								chr13	32758248	0.45	0.603333	-0.153333
								chr13	32758297	0.463415	0.596667	-0.133252
								chr13	32758348	0.4125	0.601351	-0.188851
								chr13	32758364	0.4125	0.596552	-0.184052
								chr13	32758373	0.4	0.517007	-0.117007
								chr13	32758388	0.425	0.589041	-0.164041
								chr13	32758425	0.4625	0.592199	-0.129699
								chr13	32758468	0.435897	0.592857	-0.15696
								chr13	32758504	0.475	0.594203	-0.119203
								chr13	32758550	0.461538	0.599315	-0.137777
								chr13	32758604	0.463415	0.601351	-0.137936
								chr13	35714015	0.196078	0.0436893	0.152389
								chr13	37322367	0.192308	0.363636	-0.171328
								chr13	43556541	0.163636	0.0469484	0.116688
								chr14	31207412	0.218182	0.0211268	0.197055
								chr14	40374566	0.193878	0.0364583	0.15742
								chr15	13485059	0.134615	0.021327	0.113288
								chr15	13485500	0.537736	0.65311	-0.115374
								chr15	13546703	0.137255	0.0172414	0.120014
								chr15	13580594	0.127273	0.0211268	0.106146
								chr15	14040033	0.181818	0.0471698	0.134648
								chr15	15538320	0.137255	0.0276382	0.109617
								chr15	17288517	0.212963	0.433824	-0.220861
								chr15	17416102	0.172727	0.00704225	0.165685
								chr15	24373401	0.156863	0.0149254	0.141938
								chr15	26497237	0.846154	0.966667	-0.120513
								chr15	36418248	0.2	0.0377358	0.162264
								chr15	42396722	0.179245	0.0234742	0.155771
								chr15	42396930	0.166667	0.0331754	0.133492
								chr15	49104541	0.154545	0.0448113	0.109734
								chr16	1054646	0.113208	0.00473934	0.108469
								chr16	1315648	0.114583	0.0052356	0.109347
								chr16	5664364	0.136364	0.0141509	0.122213
								chr16	5809905	0.227273	0.0399061	0.187367
								chr16	9647194	0.145455	0.0187793	0.126676
								chr16	13109730	0.144231	0.0360577	0.108173
								chr17	20405510	0.109091	0.00704225	0.102049
								chr17	22809147	0.118182	0.0140845	0.104097
								chr17	49919869	0.117021	0.00540541	0.111616
								chr17	54417724	0.109091	0.00704225	0.102049
								chr17	55243750	0.154545	0.0469484	0.107597
								chr17	59746952	0.154545	0.0352113	0.119334
								chr17	61312768	0.145455	0.00469484	0.14076
								chr18	16824101	0.163636	0.0422535	0.121383
								chr18	16990339	0.236364	0.0422535	0.19411
								chr18	17459611	0.136364	0.0140845	0.12228
								chr18	39847041	0.127273	0.0235849	0.103688
								chr18	40086690	0.145455	0.0291262	0.116329
								chr18	40145226	0.163636	0.0469484	0.116688
								chr18	49240637	0.181818	0.0471698	0.134648
								chr18	50039786	0.127451	0.0268293	0.100622
								chr18	52244334	0.154545	0.0212264	0.133319
								chr18	54526302	0.172727	0.047619	0.125108
								chr19	1092840	0.127273	0.0164319	0.110841
								chr19	1341985	0.181818	0.0469484	0.13487
								chr19	28872835	0.105769	0.00480769	0.100961
								chr19	29132112	0.106061	0.242063	-0.136002
								chr19	30481785	0.245455	0.0211268	0.224328
								chr19	30492735	0.245455	0.0211268	0.224328
								chr19	30646338	0.127273	0.0258216	0.101451
								chr19	35266699	0.160377	0.0357143	0.124663
								chr20	5748413	0.0636364	0.169014	-0.105378
								chr20	37106272	0.172727	0.0492958	0.123431
								chr20	37360224	0.154545	0.0164319	0.138113
								chr20	51018630	0.154545	0.0448113	0.109734
								chr20	51019166	0.154545	0.0402844	0.114261
								chr20	51019302	0.127273	0.0241546	0.103118
								chr20	53716227	0.118182	0.00943396	0.108748
								chr20	53779575	0.148148	0.0215311	0.126617
								chr20	53918331	0.154545	0.0375587	0.116986
								chr20	53918523	0.160377	0.0377358	0.122641
								chr20	55193242	0.125	0.0215311	0.103469
								chr20	55199979	0.127273	0.0212264	0.106047
								chr20	55393930	0.222222	0.0331754	0.189047
								chr20	56415048	0.147059	0.0218447	0.125214
								chr21	6176880	0.154545	0.0328638	0.121681
								chr21	23357190	0.145455	0.0234742	0.121981
								chr21	27552132	0.172727	0.0352113	0.137516
								chr21	27782455	0.172727	0.0422535	0.130473
								chr21	29101416	0.181818	0.0399061	0.141912
								chr21	29794647	0.145455	0.0258216	0.119633
								chr21	31220075	0.181818	0.0375587	0.144259
								chr21	37916795	0.2	0.0469484	0.153052
								chr22	45400182	0.19	0.049505	0.140495
								chr22	58881947	0.152174	0.0461957	0.105978
								chr23	53873	0.615385	0.492647	0.122738
								chr23	43988090	0.145455	0.0399061	0.105549
								chr23	44012547	0.172727	0.0469484	0.125779
								chr23	49494222	0.172727	0.0258216	0.146905
								chr24	816611	0.176471	0.0463415	0.130129
								chr24	18478236	0.173077	0.0408654	0.132212
								chr24	19527056	0.618182	0.740566	-0.122384
								chr24	32161621	0.12037	0.00704225	0.113328
								chr24	32601286	0.25	0.364583	-0.114583
								chr24	35234532	0.172727	0.0377358	0.134991
								chr24	35314513	0.172727	0.0306604	0.142067
								chr24	41656795	0.145455	0.0375587	0.107896
								chr24	46663731	0.14	0.0345745	0.105426
								chr25	19597727	0.136364	0.0211268	0.115237
								chr25	34160873	0.145455	0.0375587	0.107896
								chr25	34192116	0.154545	0.0469484	0.107597
								chr25	34195017	0.163636	0.0492958	0.11434
								chr25	38061018	0.181818	0.0375587	0.144259
								chr25	48785880	0.136364	0.0187793	0.117585
								chr26	21428656	0.147727	0.00632911	0.141398
								chr26	23542419	0.222222	0.0478469	0.174375
								chr26	25408950	0.148148	0.0261905	0.121957
								chr26	25662426	0.157407	0.0456731	0.111734
								chr26	25949349	0.12963	0.014218	0.115412
								chr26	27381389	0.18	0.326705	-0.146705
								chr26	28565794	0.163462	0.0410628	0.122399
								chr26	29048276	0.145455	0.00235849	0.143097
								chr26	38700556	0.127451	0.0264423	0.101009
								chr27	6334375	0.197917	0.0497382	0.148179
								chr27	25101026	0.163636	0.0305164	0.13312
								chr28	16586888	0.256757	0.0300752	0.226682
								chr28	31680530	0.154545	0.0422535	0.112291
								chr30	30759132	0.136364	0.0352113	0.101153
								chr30	35662405	0.118182	0.0117371	0.106445
								chr30	37256669	0.138298	0.0268817	0.111416
								chr30	37294212	0.156863	0.031401	0.125462
								chr31	26540342	0.136364	0.0353774	0.100987
								chr31	31364403	0.845455	0.952381	-0.106926
								chr31	36488255	0.154545	0.0428571	0.111688
								chr32	2331375	0.377551	0.53681	-0.159259
								chr32	2396414	0.136364	0.00235849	0.134006
								chr32	5577082	0.618182	0.765403	-0.147221
								chr33	17276130	0.75	0.858911	-0.108911
								chr33	24903376	0.145455	0.0330189	0.112436
								chr33	25212530	0.127451	0.0150754	0.112376
								chr33	29544580	0.127273	0.0117925	0.11548
								chr34	11777112	0.29	0.428205	-0.138205
								chr34	17258457	0.218182	0.035545	0.182637
								chr34	17767277	0.181818	0.00943396	0.172384
								chr35	16921396	0.14	0.0341463	0.105854
								chr36	12217576	0.181818	0.0377358	0.144082
								chr36	13108446	0.209091	0.042654	0.166437
								chr36	16391116	0.159091	0.0267857	0.132305
								chr36	28251765	0.172727	0.0330189	0.139708
								chr37	17692254	0.163636	0.0400943	0.123542
								chr37	17693360	0.163636	0.0424528	0.121183
								chr37	21256333	0.136364	0.028436	0.107928
								chr37	25578805	0.111111	0.00471698	0.106394
								chr37	25766253	0.145455	0.0308057	0.114649
								chr38	1056648	0.510204	0.616337	-0.106133
								chr38	21284585	0.150943	0.031401	0.119542
								chr38	21284772	0.137255	0.0126904	0.124565
								chr38	21284780	0.147059	0.0279188	0.11914
								chr38	21411162	0.209091	0.00235849	0.206733
								chr38	22213280	0.15	0.00735294	0.142647
								chr38	22221100	0.153846	0.0410628	0.112783
								chr38	22222379	0.179245	0.0434783	0.135767
								chr38	22591603	0.118182	0.0047619	0.11342
								chr38	22959307	0.122449	0.0120773	0.110372
								chrX	251760	0.156863	0.0477387	0.109124
								chrX	252213	0.14	0.0286458	0.111354
								chrX	1764207	0.145455	0.0234742	0.121981
								chrX	11768420	0.754545	0.872038	-0.117493
								chrX	21539066	0.313725	0.424623	-0.110898
								chrX	23296898	0.145455	0.00469484	0.14076
								chrX	31938828	0.527778	0.727488	-0.19971
								chrX	80458121	0.181818	0.0471698	0.134648
								chrX	91508578	0.172727	0.0400943	0.132633
